# Supplementary material for: Intracellular amyloid toxicity induces oxytosis/ferroptosis regulated cell death
Source: Cell Death Dis. 2020 Oct 6;11(10):828. doi: 10.1038/s41419-020-03020-9 (PMC7538552; doi:10.1038/s41419-020-03020-9)
Supplement: Supplementary file 1 — TableS1 [file 41419_2020_3020_MOESM1_ESM.xlsx]

## Sheet: Genes
Gene Name	log2 fold change (+Aβ/-Aβ)	Adjusted P value
EGR1	2.69248	9.96791e-255
JUN	1.76963	3.43932e-191
ETV5	2.43185	7.67305e-186
CYR61	1.73792	1.87229e-138
RHOB	1.07826	1.80633e-105
DUSP6	2.45706	3.86544e-104
PTGS2	2.80967	3.86544e-104
CTGF	1.55282	7.23247e-70
FOS	1.84253	1.72481e-66
EPHA2	1.0914	1.24302e-60
KCNE4	0.876958	2.81575e-57
ID3	-1.19623	1.57652e-56
FAS	1.34462	7.93141e-55
HMOX1	2.83738	6.10228e-51
TTC21B	0.812212	3.68075e-48
TIMP1	0.796801	5.79708e-48
GNG12	1.55168	9.5802e-48
CAV1	0.412648	2.08645e-44
PTX3	0.987292	9.73226e-43
MYC	0.438237	3.4163e-42
STAMBPL1	1.35285	1.09495e-40
STAT3	0.513341	9.07407e-39
TNC	0.611393	1.50038e-38
SLC7A11	0.568051	1.54717e-37
PPP1R15A	0.902106	2.36809e-36
SLC3A2	0.4289	8.65167e-36
PLK2	0.807834	8.13388e-34
ATF3	1.0055	8.18209e-34
KLF6	0.782472	1.00196e-33
FAM43A	0.805935	1.14963e-33
SLC2A1	0.630106	1.21371e-32
IER2	0.976527	4.77978e-32
SPRED2	0.697823	1.10121e-31
SPRY4	2.73445	4.21254e-30
GARS	0.336213	4.99057e-30
ASNS	0.447689	5.74834e-30
IGFBP5	-0.699977	1.49466e-29
SERPINE2	0.601933	1.49466e-29
NYNRIN	-0.598593	3.15996e-29
OSMR	0.571775	1.35193e-28
PENK	-0.453885	1.65649e-28
TRIB3	0.603763	5.23625e-28
SERPINE1	1.79631	2.0182e-27
TNFRSF12A	1.42515	5.40941e-27
JUNB	0.867007	1.05089e-26
PLK3	1.45354	1.50116e-26
RSRP1	-0.525526	2.83366e-25
RGS16	1.11865	4.15577e-24
SLC2A3	1.27152	1.72209e-23
CSF1	0.892322	2.5747e-23
CXCL8	3.03266	3.87852e-23
SLC7A5	0.413882	8.91511e-23
CHAC1	0.709335	9.74407e-23
ANGPTL4	0.890936	1.7006e-22
AMOTL2	0.575898	1.96708e-22
HSPA1A	0.751855	5.75003e-22
QSOX1	0.573587	9.24014e-22
SH2B3	0.534962	1.11691e-21
MYEOV	0.519708	1.52301e-21
CXCL2	2.45625	2.31087e-21
MAP2K6	-0.697476	3.00318e-21
HSPA1B	0.670129	3.00318e-21
ETV4	1.83591	3.07469e-21
FLT1	2.04474	3.43984e-21
TXNRD1	0.329036	1.21638e-20
SPRY2	1.08888	4.21104e-20
EMP1	0.741952	6.35375e-20
PSAT1	0.396877	8.05225e-20
MFAP4	-0.339992	1.19884e-19
FOSL1	2.27856	3.14128e-19
ANKRD1	1.05802	3.15509e-19
RND3	0.711594	3.94794e-19
TMEM100	0.828897	5.78956e-19
EPHB3	-0.398127	7.46602e-19
NGF	1.39525	1.15136e-18
SLC1A5	0.267756	1.57108e-18
DKK2	0.693637	1.73224e-18
MLC1	-0.714324	2.21336e-18
CXCL10	1.7489	5.18973e-18
SLC7A1	0.341445	1.02777e-17
ABHD6	0.393834	1.54614e-17
POSTN	-0.993234	1.93645e-17
SGK1	0.625259	3.30665e-17
GDF6	0.368676	4.72782e-17
KLF2	1.87901	6.59117e-17
TRIB1	0.445515	7.5118e-17
HSPA9	0.227287	8.76228e-17
NFKBIA	0.598594	9.98069e-17
IFI16	0.434773	2.24826e-16
MAFF	2.10858	2.24826e-16
TEX19	0.529842	3.30183e-16
DDIT3	0.49023	4.35861e-16
SAMD11	-1.81318	4.41288e-16
TGFB3	-0.469145	4.41288e-16
INPP4B	1.524	5.1134e-16
HMGCS1	0.265813	6.3988e-16
PIK3CG	1.7324	7.28013e-16
MMP25	1.19888	9.64048e-16
ZYX	0.449929	2.02932e-15
FZD8	0.469039	3.68193e-15
IFRD1	0.392857	3.68193e-15
EGR2	1.22815	4.92392e-15
YPEL5	0.374639	5.5881e-15
SLC1A4	0.348414	5.90731e-15
BMF	-0.66449	6.03243e-15
IER3	0.885345	6.03243e-15
MTHFD2	0.322832	1.46804e-14
IGSF3	-0.391209	1.55011e-14
ZBTB38	-0.459248	1.75902e-14
ZIC2	0.399061	2.93756e-14
MARS	0.21518	3.39015e-14
TNFRSF10B	0.316442	4.44342e-14
PGK1	0.305927	6.79903e-14
CARS	0.324656	6.93851e-14
SLAIN1	0.354526	9.18774e-14
GCLM	0.565158	1.16121e-13
PEG10	-0.282505	1.34438e-13
FDPS	0.240165	1.63174e-13
EFNB2	0.846698	1.63583e-13
RELB	1.06881	2.05457e-13
CCL2	1.76677	2.31321e-13
YARS	0.234841	2.97027e-13
ANXA1	0.385314	3.01841e-13
SOCS3	0.691536	3.08968e-13
TOP2A	-0.196307	3.79857e-13
SULF2	-0.612215	4.20402e-13
CNBP	0.267353	4.86455e-13
PBX1	-0.389404	4.94419e-13
GRIK3	-0.359143	5.42053e-13
CD44	1.02426	6.87813e-13
CDON	-0.420507	8.42372e-13
DDX21	0.260983	9.0493e-13
NOP58	0.276089	1.08343e-12
COL8A1	0.899451	1.7562e-12
APP	0.22784	1.98066e-12
USP14	0.227961	3.81905e-12
YBX3	0.329289	3.96481e-12
PCDH7	1.28078	4.59143e-12
ALPK2	2.51901	6.1367e-12
TOX2	0.480382	6.56876e-12
BASP1	0.216906	7.06803e-12
AHRR	-0.690367	7.12389e-12
TGIF1	0.426047	8.9295e-12
THBS1	0.59571	9.00638e-12
SQSTM1	0.314071	1.46719e-11
FAT4	-0.318688	1.74565e-11
NREP	-0.420155	1.74982e-11
SHMT2	0.252165	1.75848e-11
HSPA5	0.228611	1.89436e-11
TPM4	0.209825	2.14888e-11
TMEM132B	-0.246354	2.4891e-11
NDRG1	0.655735	2.73557e-11
ERRFI1	0.717277	3.37432e-11
LPCAT1	0.304835	3.47399e-11
NR1D1	0.736634	3.51835e-11
PHLDA1	1.3031	4.02531e-11
RTN4	0.241887	4.46861e-11
KCNE3	0.287608	5.53168e-11
LHFP	0.293009	5.99236e-11
LZTS1	0.547288	6.16384e-11
SESN3	-0.732658	8.50947e-11
MMP1	3.45314	8.55799e-11
CBX5	-0.234187	9.54993e-11
CLIC2	0.622737	1.01652e-10
PLEKHA2	-0.332953	1.09544e-10
PFDN4	0.497984	1.16222e-10
TM4SF1	1.04706	1.45755e-10
SLC7A8	-0.310351	1.49182e-10
NFKB2	0.536967	1.9083e-10
RND1	1.11864	1.96487e-10
EIF1	0.222987	2.16891e-10
TPM1	0.367938	2.40161e-10
EBNA1BP2	0.291836	2.58781e-10
BTBD17	-0.502118	2.76679e-10
COA6	0.427599	3.14357e-10
ZMYM3	-0.29199	3.14357e-10
SARS	0.241126	3.48535e-10
MYL12B	0.264739	4.14075e-10
PIK3R3	-0.346476	4.14586e-10
BHLHE40	0.782167	4.56474e-10
SRXN1	0.407714	5.54032e-10
NMRAL2P	1.15066	5.72004e-10
SAMD4A	0.710856	5.7573e-10
ATP2B4	-0.36615	5.89827e-10
CNN2	0.26258	5.94281e-10
CASP4	0.616482	6.27396e-10
CDKN1C	-0.832552	6.70834e-10
MAP2K3	0.444157	6.93497e-10
SLITRK5	-0.492149	7.72116e-10
ACSL4	0.367219	9.07868e-10
VEGFA	0.307318	1.05852e-09
NARS	0.238289	1.06096e-09
LRP8	0.349815	1.06279e-09
SLC38A2	0.210149	1.2093e-09
AFF1	0.3421	1.21209e-09
B2M	0.32049	1.42678e-09
ME1	0.352722	1.91448e-09
RABGGTB	0.314007	1.96829e-09
TNFRSF1A	0.317306	2.26654e-09
ZNF618	-0.347918	2.31059e-09
PMAIP1	0.482134	2.31059e-09
EIF2S2	0.282707	2.38223e-09
DCN	-0.396339	2.83681e-09
POMP	0.34455	2.9296e-09
CLK1	-0.332324	3.6639e-09
TARS	0.229353	3.90599e-09
P4HA2	0.617384	4.11785e-09
UGT3A2	0.232162	4.27855e-09
ETF1	0.23173	4.75924e-09
HOOK1	0.306678	5.4428e-09
VCL	0.244432	5.73743e-09
PCYOX1	-0.3004	6.22775e-09
NOP56	0.180176	7.16656e-09
LGR4	-0.352715	8.12102e-09
STC2	0.374919	9.09255e-09
CDKN1A	1.13694	1.05838e-08
THRA	-0.401307	1.11423e-08
MYL12A	0.284719	1.13752e-08
FOSL2	0.67446	1.20152e-08
JUND	0.366696	1.20152e-08
LOX	-0.322058	1.20455e-08
LOC728392	-0.552841	1.47903e-08
MAGED2	-0.277493	1.5475e-08
ADM	1.13553	1.59225e-08
DKC1	0.21638	1.62594e-08
STON1	-0.51297	1.79407e-08
NSD1	-0.284887	1.81089e-08
MAFG	0.293178	1.87667e-08
SERPINH1	0.193464	1.99348e-08
EDARADD	0.435658	2.16346e-08
RUBCNL	0.421338	2.2335e-08
YBX3P1	0.781042	2.63234e-08
AMOT	-0.366516	2.68543e-08
METTL7A	-0.68553	2.76544e-08
EZH2	0.216439	3.0475e-08
UBC	0.174276	3.0475e-08
DAPK1	0.217277	3.05685e-08
ITGA5	0.222466	3.46766e-08
LINC00659	1.90455	3.81295e-08
ADAMTS1	0.377002	4.55217e-08
YES1	0.294751	4.57029e-08
ARHGEF2	0.253896	5.341e-08
MGP	1.44242	5.41436e-08
ZFP36	0.888593	5.58909e-08
MXD4	-0.587013	6.03061e-08
TNS1	-0.26004	6.19893e-08
SELENOP	-0.409448	6.19893e-08
GCLC	0.331762	6.52158e-08
DUSP4	1.61565	7.15812e-08
KDSR	0.297829	7.18407e-08
JAK1	0.185089	7.40725e-08
LDHA	0.199294	7.40725e-08
PCDH17	0.357461	7.40725e-08
DUSP16	0.494898	8.33284e-08
ATOH8	-0.967781	8.56194e-08
WDR6	-0.4386	8.56194e-08
PSMD14	0.252832	8.60966e-08
ATF4	0.182645	8.78442e-08
PRDX1	0.241552	9.38755e-08
ID1	-0.611638	1.17375e-07
DNM3OS	0.60327	1.22223e-07
C7	0.285981	1.22439e-07
IGFBP4	-0.265701	1.47429e-07
TMEM119	-0.537662	1.51212e-07
ECM1	0.458757	1.5313e-07
CHORDC1	0.312498	1.63156e-07
PARM1	0.336253	1.90211e-07
SLITRK6	-0.335977	1.94443e-07
LBH	0.147107	1.96162e-07
FAP	-0.564396	2.27408e-07
FGF7	0.63081	3.04222e-07
POLR1D	0.327258	3.08272e-07
ANGPTL2	0.450457	3.15718e-07
TCP1	0.183444	3.45168e-07
TXN	0.221447	3.55384e-07
CREB5	1.24056	3.58886e-07
CPB2	0.557847	3.62814e-07
PCCA	0.331212	3.98816e-07
FKBP14	0.350296	3.9992e-07
NR2F1	-0.366311	4.40115e-07
SNRPD3	0.187209	4.44892e-07
NOTCH3	-0.24852	4.66191e-07
EEF1E1	0.343603	5.1806e-07
FUT8	-0.220121	5.24258e-07
CD9	0.389595	5.87235e-07
CHD3	-0.218142	5.93073e-07
EGR3	1.69408	6.14889e-07
CTPS1	0.191204	6.43497e-07
PSMC4	0.204044	6.48353e-07
PSMA3	0.311019	6.60101e-07
TRO	-0.357481	6.83848e-07
ACTN2	0.523525	7.39085e-07
COL18A1	-0.335061	8.26219e-07
GTPBP4	0.240729	8.26219e-07
HERPUD1	0.381654	8.26219e-07
KIAA1109	-0.27847	8.26301e-07
ID2	0.217171	8.51001e-07
UBBP4	0.495175	8.55569e-07
P4HA1	0.262185	8.83409e-07
NFKB1	0.361599	9.02065e-07
AKAP7	0.367812	9.31093e-07
DCAF13	0.230651	9.8922e-07
OSTC	0.316418	9.90777e-07
SLC7A2	-0.229436	1.09377e-06
EIF4A1	0.172209	1.11591e-06
ETV1	0.552776	1.22328e-06
SH3PXD2B	-0.301272	1.22328e-06
SCG2	0.731549	1.23054e-06
PGK2	0.714707	1.35076e-06
MAPK6	0.257811	1.4769e-06
CACNA1G	-0.322293	1.53107e-06
RARG	-0.309221	1.53107e-06
KLF4	0.839181	1.53107e-06
SLC26A2	-0.365295	1.53186e-06
ALDOA	0.172848	1.53186e-06
TXNL1	0.248577	1.57634e-06
SLC40A1	-0.455607	1.64902e-06
CIT	-0.271699	1.64902e-06
PDE1B	-0.317122	1.67191e-06
BMP2	0.540562	1.71307e-06
PLCB2	-0.397138	1.71307e-06
CXCL1	2.06246	1.71664e-06
IGF1	-0.42924	1.76258e-06
PDE4DIP	-0.370158	1.80339e-06
TBL1XR1	-0.281085	1.83862e-06
PLXND1	-0.232227	1.84686e-06
KIAA1456	-0.210845	1.84686e-06
NPM1	0.185439	1.92008e-06
ELK3	0.349216	1.96505e-06
SESN2	0.398481	2.19111e-06
YRDC	0.362437	2.19111e-06
IL11RA	-0.436638	2.28349e-06
LOC105369486	0.365985	2.40129e-06
BCL9L	-0.361546	2.4339e-06
CCNL1	0.256994	2.45373e-06
YWHAG	0.147748	2.45511e-06
CD248	-0.321509	2.60663e-06
HOXD13	0.203761	2.79746e-06
LATS2	0.451882	2.90762e-06
CAV2	0.326169	3.02712e-06
PAPPA	0.240131	3.06579e-06
GLS	0.239216	3.06579e-06
FZD1	-0.267785	3.27893e-06
F2R	0.206461	3.48949e-06
NTS	0.455443	3.52176e-06
ASPM	-0.219963	3.81814e-06
TBC1D9B	-0.235544	3.84754e-06
FZD5	0.381689	4.28054e-06
HSPA4	0.162314	4.40747e-06
NOP16	0.286712	4.53727e-06
PSMA5	0.28243	4.90592e-06
GHITM	0.216953	4.98987e-06
TEX30	0.38033	5.01619e-06
CYP1B1	-0.315775	5.04455e-06
CKAP5	-0.141643	5.04685e-06
KANK1	-0.421287	5.09598e-06
CLCF1	0.746266	5.19496e-06
NMI	0.499744	5.39472e-06
HSPH1	0.184922	5.49566e-06
FAM219A	0.327907	5.89032e-06
MAK16	0.237707	5.89032e-06
NR4A1	0.499371	6.05655e-06
ANKRD63	-0.442316	6.05655e-06
OSER1	0.402329	6.05655e-06
ATP6V0B	0.274159	6.18445e-06
LIF	1.62875	6.5355e-06
DUSP1	0.521748	6.92703e-06
CNTNAP2	-0.217879	6.96569e-06
GABRA4	1.49473	7.01245e-06
KLHL2	0.407157	7.16846e-06
PLD1	-0.614471	7.21615e-06
DNAJC2	0.255644	7.24619e-06
SIRPA	0.225113	7.51547e-06
KAT6B	-0.409163	7.5353e-06
DHX15	0.162475	7.58595e-06
F3	0.445919	8.27236e-06
SOD1	0.198106	8.28804e-06
ZFHX4	-0.222398	8.46574e-06
BRIX1	0.272806	8.48481e-06
TNFAIP6	0.319887	8.50738e-06
OLFML2A	-0.513565	8.57484e-06
FBXO30	0.373475	8.61138e-06
UTP11	0.228566	8.85105e-06
CDK6	0.528236	8.98564e-06
ACAT2	0.201732	8.98564e-06
IGFBP2	0.173892	9.07067e-06
TFAP2A	0.303683	9.28626e-06
COX6C	0.253528	9.5985e-06
CELSR2	-0.305424	9.61515e-06
LOC100996724	-0.430253	9.77383e-06
AEN	0.276138	1.00724e-05
ALDH4A1	-0.298944	1.00724e-05
ASTE1	-0.418482	1.01189e-05
WBSCR17	-0.232181	1.01959e-05
PIWIL1	1.56132	1.03918e-05
PSMB2	0.170031	1.05214e-05
SENP3-EIF4A1	0.156341	1.06558e-05
ELN	-0.453291	1.14861e-05
ENO3	0.506283	1.16969e-05
PAQR4	-0.283166	1.20912e-05
S100A11	0.418346	1.22122e-05
ENO1	0.140777	1.22784e-05
PUM3	0.221027	1.24035e-05
KCNQ1OT1	-0.539297	1.27126e-05
PSMB4	0.187004	1.27364e-05
PTRH2	0.307898	1.28103e-05
ACTN1	0.257059	1.29177e-05
GNPTAB	-0.284105	1.3349e-05
ANTXR1	0.189449	1.33943e-05
NFATC4	-0.294838	1.35659e-05
DNAJB11	0.174192	1.3666e-05
ARHGDIB	0.258079	1.3666e-05
GRP	0.245229	1.38897e-05
TGFB1	0.25097	1.49096e-05
CRYAB	0.506713	1.51381e-05
VGF	2.00844	1.55004e-05
LRRC59	0.16895	1.59073e-05
VPS13C	-0.312276	1.59477e-05
RSL24D1	0.328275	1.63698e-05
AHSA1	0.178722	1.64676e-05
PNO1	0.252013	1.68933e-05
CNIH4	0.270521	1.68933e-05
CBX2	-0.21014	1.69996e-05
DCUN1D5	0.272219	1.69996e-05
LDLR	0.182957	1.73947e-05
NAA20	0.248569	1.75727e-05
FAT1	0.515644	1.76775e-05
HNRNPAB	0.147176	1.81976e-05
PTPRG	0.340563	1.82616e-05
MAP1A	-0.219538	1.82931e-05
CPEB2	0.318704	1.86646e-05
ARL6IP1	-0.208685	1.88767e-05
HLA-E	0.302083	1.8947e-05
PSPH	0.305785	2.00191e-05
FBLL1	1.01834	2.00191e-05
MAFA	-0.609009	2.02086e-05
SEMA5B	-0.16467	2.04873e-05
TPTE2	0.703764	2.13555e-05
CBX8	-0.344572	2.30993e-05
WWP2	-0.347169	2.5292e-05
TCF19	-0.277413	2.59526e-05
WDR43	0.192313	2.64489e-05
MCL1	0.192442	2.66813e-05
MLEC	-0.157286	2.6867e-05
ACTA2	0.467175	2.73437e-05
CSRP1	0.213279	2.73437e-05
CHD8	-0.186623	2.90885e-05
EMILIN1	-0.229723	2.96703e-05
KCMF1	0.280236	3.07951e-05
CTNNB1	-0.149741	3.11605e-05
ZFP36L2	0.393922	3.14793e-05
S100A10	0.524454	3.22931e-05
TNRC6B	-0.263681	3.26799e-05
ACTG1	0.130827	3.46471e-05
2020-09-05	-0.231697	3.47059e-05
SAP30	0.319504	3.52085e-05
RPS27A	0.299804	3.56549e-05
TAGLN2	0.235344	3.56549e-05
LRRC17	-0.449349	3.5695e-05
TFAP2B	0.141763	3.71874e-05
AARS	0.145984	3.81048e-05
KMT2A	-0.248461	3.81048e-05
H6PD	-0.341343	3.81556e-05
GPR3	1.72677	3.97046e-05
FST	0.852276	3.97049e-05
SLC25A32	0.309944	4.0864e-05
SQLE	0.167812	4.12407e-05
TDG	0.252763	4.23442e-05
OGN	-0.653693	4.23702e-05
EIF3M	0.211786	4.34265e-05
SHISA6	0.937966	4.39362e-05
MRTO4	0.216504	4.44665e-05
MAGED1	-0.167216	4.44665e-05
S100A6	0.525273	4.44934e-05
CDK14	0.202032	4.45091e-05
UNKL	0.29631	4.54813e-05
BIN1	0.37799	4.78897e-05
RRP12	0.293157	4.83097e-05
NME2	0.199448	4.85448e-05
PSMB1	0.181995	4.88021e-05
FDFT1	0.167311	4.88021e-05
ACTR3	0.159956	4.92957e-05
MDK	-0.169959	5.02429e-05
KDM3A	0.231632	5.02429e-05
GAS7	-0.766451	5.03983e-05
LGALS1	0.439632	5.11035e-05
DGCR2	-0.209692	5.16326e-05
EIF5A	0.148991	5.24758e-05
RPL34	0.278002	5.24758e-05
NOCT	0.458741	5.37592e-05
REXO2	0.271421	5.37592e-05
RHOH	0.296772	5.40269e-05
RB1CC1	0.209204	5.4682e-05
HK2	0.2363	5.68847e-05
MT2A	0.594028	5.70505e-05
DDX3X	0.130566	5.75093e-05
CD34	0.586279	5.90819e-05
ANXA2P1	0.344903	6.04649e-05
RAD23B	0.156926	6.04715e-05
PHGDH	0.145728	6.19082e-05
CLIC1	0.188583	6.19188e-05
NOTCH2	-0.215988	6.21057e-05
NKD2	0.492449	6.37805e-05
SLC25A42	-0.615713	6.37805e-05
TRERF1	-0.32821	6.40336e-05
PKM	0.123242	6.40793e-05
LXN	-0.81654	6.41167e-05
DDX5	0.113609	6.58689e-05
NOLC1	0.174145	7.03449e-05
SMARCC2	-0.179378	7.21821e-05
STON2	-0.554417	7.23141e-05
ARC	0.355775	7.28803e-05
SMOC2	1.66985	7.66787e-05
SGMS1	0.409302	7.7542e-05
CCDC171	0.258607	8.0575e-05
ADGRA2	-0.203141	8.0575e-05
KANSL2	0.227257	8.10839e-05
KNL1	-0.259524	8.33637e-05
PODXL	-0.215989	8.34158e-05
CPS1	-0.379235	8.37945e-05
ADCY3	0.268713	8.44963e-05
FBL	0.152504	8.5177e-05
VMP1	0.229097	8.5177e-05
SMOX	0.292769	8.52677e-05
RUNX1T1	-0.552114	8.53082e-05
ASAP1	0.187892	8.71591e-05
FAM168A	-0.218127	8.79886e-05
TRIM2	-0.207589	8.95652e-05
HAT1	0.16538	8.95652e-05
LSAMP	-0.165789	9.26065e-05
CACFD1	-0.424268	9.53201e-05
DDR2	0.147768	9.99653e-05
HNRNPLL	0.216526	0.00010135
THBS2	0.487535	0.000107599
WARS	0.188531	0.000108597
AJUBA	0.306187	0.000110983
RPF2	0.212835	0.000114398
TPSAB1	1.23045	0.000119457
TAF9	0.198133	0.000119472
ULK2	-0.463134	0.000121503
MGST3	0.298483	0.000125447
CDKN2C	-0.218524	0.000126979
IFITM3	0.205796	0.000129112
DPM1	0.258572	0.000134722
CEP250	-0.283279	0.000134722
EIF3J	0.197669	0.000134722
PPID	0.199333	0.000134823
NDFIP2	0.273711	0.000136058
ANXA2P2	0.389167	0.000136228
ACTB	0.143003	0.000136383
ADRB1	0.331768	0.000136383
LANCL1	-0.20349	0.000137004
OLFM1	-0.210152	0.000139113
PDGFA	0.889778	0.000140634
FLRT1	-0.587492	0.000147281
KMT2C	-0.226792	0.000148439
SRF	0.255046	0.000148565
MAPK1IP1L	0.203835	0.000150189
KANK2	-0.204681	0.000153069
CCT2	0.158428	0.000153086
PHF10	0.288427	0.000153086
CDC42EP4	-0.310335	0.000154532
ZFAND5	0.171815	0.000155252
WDR1	0.19498	0.000158333
NCAPD2	-0.150996	0.000160046
CRTAP	-0.189718	0.000162844
PFN1	0.162615	0.000163003
MDFI	-0.149083	0.000167173
LTV1	0.223739	0.000169125
SYT2	-0.332213	0.00017128
LARP6	0.452819	0.000171383
RBM11	0.265752	0.000171383
C20orf24	0.201053	0.000171567
EMC6	0.291868	0.000172235
ISLR	-0.88924	0.000172874
SOX12	-0.257734	0.000177667
INHBA	0.8305	0.000177667
U2AF1L5	0.171299	0.000178549
MYADM	0.283729	0.000179623
NSUN2	0.17451	0.000185365
PRKDC	-0.161772	0.000187923
MRO	-0.698321	0.000192641
STK40	0.177242	0.000192839
DNAJB1	0.184521	0.000196675
CLU	0.215232	0.000198593
LOC100130417	-1.45459	0.000204427
PLAU	1.50558	0.000204427
JRK	-0.289189	0.000204577
CCT5	0.149793	0.000205465
ANKH	0.467642	0.000208873
NID2	-0.297699	0.000211487
CYB561	1.50632	0.000214905
ITGB2-AS1	0.519972	0.00021498
PSMA6	0.258329	0.000215568
SSBP4	0.245884	0.000222656
FAM49B	0.183407	0.000222656
CRLS1	0.281081	0.000222751
GNL3	0.201972	0.000223793
ARHGAP22	0.976951	0.000225974
TES	0.314252	0.000228476
PCF11	-0.206626	0.000230642
NME1-NME2	0.19254	0.000231754
MYBBP1A	0.204553	0.000232721
TUBB6	0.158776	0.000235453
CTSK	0.268222	0.000237656
KMO	0.25597	0.000238791
SLC38A5	0.185251	0.000238796
ICMT	-0.178482	0.000241337
DSTN	0.219555	0.000244297
NCAM1	-0.447092	0.00025393
GPBP1	0.156337	0.000257225
UTS2	0.970402	0.000257505
PI4KB	-0.200691	0.000257505
NUDCD1	0.230985	0.000257505
DUSP5	0.938744	0.000257778
U2AF1	0.166428	0.000261627
CDCA2	-0.205423	0.000261627
COL3A1	-0.146179	0.000261834
RAI14	0.263213	0.000269426
PUS7	0.20854	0.000271772
PSMB7	0.157431	0.000279961
TIMELESS	-0.158329	0.000279961
NECTIN2	0.268701	0.000295424
CCDC86	0.201797	0.000303099
GADD45A	0.479592	0.000306031
DMXL2	-0.181688	0.000306031
XRN2	0.130752	0.000307168
TEX15	-0.205419	0.000308689
RIMBP2	0.741901	0.000311221
NDUFAF4	0.294591	0.000312673
LAMA5	-0.340927	0.000316085
SCAF11	-0.159347	0.000316744
BZW2	0.198088	0.000322079
DAB2IP	-0.224653	0.000322079
HECTD1	-0.167225	0.000325213
CD276	0.235145	0.000335115
HPS3	-0.254416	0.000337981
GABRQ	-0.512461	0.000338229
UGCG	0.258959	0.000342206
FXR1	0.125097	0.000342449
EPB41L2	0.146744	0.00034329
ELMO1	-1.04014	0.000346723
TRA2B	0.122642	0.000346723
DNAJA2	0.225829	0.000349968
CCDC47	0.149965	0.00035705
NDE1	-0.322258	0.000357543
UBALD1	0.565305	0.000358386
RCAN3	-0.468468	0.000358386
WNT11	1.00786	0.000359153
MCC	-0.370232	0.000367447
RTN4RL1	-0.528148	0.000368378
SNRPD1	0.212303	0.000369316
CCT8	0.151403	0.000373411
STON1-GTF2A1L	-0.458145	0.000378223
ADGRB2	-0.26874	0.000378303
CEBPB	0.24578	0.000383042
DLGAP5	-0.165004	0.000385181
TMEM255A	-0.370966	0.00039148
PCDHAC2	-0.309331	0.000391563
FGFR3	-0.419444	0.000403463
ALG5	0.27561	0.000409406
CDK19	-0.223432	0.000410935
COL6A1	-0.234905	0.00041158
XDH	-0.554647	0.000417632
STMN3	-0.22819	0.000417739
TFE3	0.230612	0.000418289
THY1	0.145759	0.00042101
SGO2	-0.198714	0.000423315
BUD31	0.221939	0.000423315
RPL11	0.155423	0.000432198
TAOK2	-0.24176	0.00043677
TGIF2-C20orf24	0.196372	0.000447802
SEPT5-GP1BB	-0.19429	0.000453266
CENPW	0.320129	0.000453266
SDPR	0.653015	0.00046651
YBX1	0.11778	0.000467428
PSMB6	0.148513	0.000472118
NEU1	0.2582	0.000474675
PPP2R2A	0.151031	0.000478623
RAP1GAP	-0.312498	0.000494539
PFDN2	0.221046	0.000517192
HIVEP3	0.607869	0.000517192
FYN	0.203592	0.000518439
IL6ST	0.219642	0.000519954
VBP1	0.232783	0.000524272
ABHD2	-0.215006	0.000524272
GNL2	0.167653	0.000525301
PSMA7	0.185099	0.000534212
SSH1	-0.22588	0.000539679
PITPNB	0.16132	0.000546978
ADAM22	-0.296444	0.000547218
TMEM47	0.286996	0.000551945
RCL1	0.260742	0.000553715
GALNT14	0.246013	0.000562206
STIL	-0.197596	0.000562206
PCDH9	0.3077	0.000567571
RHEB	0.249792	0.000571582
PA2G4	0.133941	0.000586174
HPRT1	0.232758	0.000590403
TLN2	-0.308928	0.000592331
VOPP1	0.348276	0.000593682
PI15	0.468372	0.000599081
SERPINF1	0.200035	0.000616299
ZFYVE16	-0.207944	0.000637845
ZBTB34	-0.301369	0.00063822
IER5	0.335455	0.00063894
PLAA	0.186173	0.000645523
HBEGF	0.857941	0.000645523
COL7A1	0.459851	0.000646925
GFRA2	0.228353	0.000646925
EIF6	0.163955	0.000648027
NRDC	0.115498	0.000648027
ADRM1	0.192368	0.000648027
CALM3	-0.122198	0.000665049
SMAGP	0.681389	0.000665392
MYO7A	-0.700247	0.000670437
INPPL1	-0.199386	0.000686409
UTP3	0.242569	0.000694771
RAB11FIP1	-0.217944	0.000695951
PSMD13	0.207809	0.000698859
TRAF4	0.20554	0.000698902
SPAG5	-0.170477	0.000699672
PIDD1	-0.348429	0.0007137
ATP2B3	-0.264555	0.000715226
RUSC2	0.309519	0.000717827
PHLDB2	0.403473	0.000727042
FHL3	0.263568	0.000727042
STC1	-0.782807	0.000747365
CYTOR	0.56524	0.000749789
PSMC2	0.176613	0.000761973
MECOM	-0.430654	0.000771684
PSMD12	0.17211	0.000771684
CUL7	-0.228387	0.000777185
FSCN1	0.184181	0.000777423
NNT	-0.182351	0.000791514
GPATCH4	0.192053	0.000796821
GPR146	-1.24134	0.000802444
SLIRP	0.229364	0.000816798
SNED1	-0.970045	0.000818309
SOCS4	0.250089	0.00082083
CXCL6	0.786591	0.00082083
CAT	-0.264831	0.000836823
DHX33	0.178242	0.000840252
SIAH1	0.282977	0.00084291
SAT1	0.354668	0.00084751
CXCL12	-0.665272	0.00085964
FAM129A	0.147517	0.000864747
SERPINB8	0.591461	0.00086508
TBC1D5	-0.191277	0.00086508
EYA1	-0.526344	0.00087015
CITED2	0.148264	0.000871982
RAB7A	0.123349	0.000876258
LRRN3	-0.892873	0.000882387
ZNF207	0.126877	0.000893447
ATF5	0.178505	0.000895424
EBF3	-0.224893	0.000918333
RERE	0.207657	0.000923289
PSMD3	0.123402	0.000948735
UBE2D3	0.145792	0.000962834
SNRPG	0.365868	0.00097467
SSBP1	0.198602	0.000993523
E2F3	0.178147	0.000997315
GADL1	0.710911	0.00100018
CDC37	0.158457	0.0010035
CSK	0.21998	0.00101592
MKI67	-0.159644	0.00102155
ARPC2	0.124464	0.00103496
HSPA1L	0.375777	0.00103998
SERTAD3	-0.396285	0.00104102
EED	0.239633	0.00104378
NEURL1B	-0.609787	0.00104972
NDUFAB1	0.213619	0.00105481
ULBP1	0.383494	0.00106869
PIGA	0.334111	0.00107227
AKIRIN2	0.217641	0.0010775
AKIRIN1	0.185093	0.00107824
DKK1	1.49358	0.00109412
CP	0.856509	0.00109662
ST6GAL1	-0.192257	0.00109667
FXYD5	0.762059	0.00109667
NPTN	0.144471	0.00110717
SELENOF	0.245362	0.00111229
SYDE1	0.313066	0.00111605
ETV6	0.457637	0.00112374
C8orf76	0.243814	0.0011303
NACC2	-0.250531	0.00113776
PIM3	0.233209	0.00113776
UNC5B	-0.31255	0.00113776
OSGIN1	0.649406	0.00113923
CTCFL	-0.293577	0.00113923
JMJD1C	0.237445	0.00114389
CCDC58	0.273635	0.00114393
SNRPB2	0.195696	0.001144
UTP4	0.206747	0.0011491
BAX	0.248148	0.00115155
PSMD6	0.229121	0.00115155
GPT2	0.299246	0.00115595
TIMM10	0.23285	0.00117499
PCK2	0.264491	0.00119548
HECTD4	-0.218995	0.00120938
PSMD11	0.130327	0.00121902
NTN1	0.248185	0.00123451
MOAP1	0.258691	0.00123804
KCTD10	0.186521	0.00123804
PAX7	-0.199809	0.00124212
UBE2B	0.238057	0.00125248
PXYLP1	-0.282626	0.00126023
PSMA2	0.216639	0.00127256
COL21A1	0.434777	0.00127669
PARS2	-0.476336	0.00127669
SFT2D1	0.253188	0.00130469
SDC2	0.250667	0.00130845
HNRNPA2B1	0.107713	0.00131618
RAB26	-0.762505	0.00131624
ERC1	-0.215155	0.00132005
EIF4EBP1	0.149498	0.00132005
NDUFAF2	0.3578	0.00136729
NCOA2	-0.199123	0.00137215
PSMA1	0.158011	0.0013751
MAFB	0.135712	0.00138929
EXTL3	-0.18346	0.00138929
SRP19	0.23841	0.00139976
ATP6V0A1	0.206874	0.00140318
EMC3	0.196652	0.00140882
RIN1	0.798335	0.00141549
MN1	-0.299979	0.00142108
MICAL2	0.578307	0.00142502
CPXM1	-0.254905	0.00143142
ZNF395	-0.20609	0.00143685
TFEC	0.571657	0.00144039
TMEM178B	-0.275361	0.00144533
GLRX3	0.230831	0.00147127
MAZ	-0.126218	0.00147127
VAV1	1.07819	0.00148057
USP21	-0.228026	0.00148491
ENOPH1	0.191107	0.00148491
PPIC	0.385768	0.00148491
FREM2	-0.590961	0.00148971
NUDC	0.130519	0.00149757
CAPN1	-0.217262	0.00153726
TSPAN18	-0.32465	0.00154219
PPFIBP2	1.26338	0.00154944
GBP6	-0.441651	0.00157544
LINC00892	1.19874	0.00158994
LIX1L	-0.241603	0.00159043
ATM	-0.196684	0.00159043
SSC5D	-0.829084	0.00159172
TACC2	0.560385	0.00159439
SECTM1	-0.345839	0.00160694
TMEM94	-0.213774	0.00160694
CASZ1	-0.436037	0.00161614
MRPL32	0.273273	0.00163464
SRPX2	0.715736	0.00163464
BTG3	0.265729	0.00163787
ATG101	0.245953	0.00163884
DNAJB6	0.193009	0.00164521
PIEZO2	-0.227526	0.00169022
PCDH11X	0.801997	0.00171979
WDR74	0.203639	0.00172902
PCDHA12	-0.31401	0.00173314
SLC48A1	0.247404	0.00174117
PERP	-0.241444	0.00174454
SLC44A2	0.170602	0.00174591
RNF26	-0.177788	0.00175094
EVC	-0.370819	0.00175403
JMJD6	0.218806	0.00175403
PCDHA11	-0.314972	0.00176107
RBPJ	0.182928	0.0017675
SLC12A8	0.775962	0.0017675
SEC11A	0.171494	0.00177014
PCDHA1	-0.313061	0.00177885
REV3L	-0.230993	0.00180446
DUSP10	0.803859	0.00180784
FLRT2	0.146671	0.00182609
PFKP	0.155896	0.00183116
VLDLR	0.353826	0.00183759
SNRPB	0.15109	0.00184117
BTN3A1	-0.239312	0.00184541
CCT3	0.111961	0.00185746
VIM	0.198447	0.00186668
ATF7IP	-0.177085	0.00187816
EIF2S1	0.160786	0.00192613
WNT10A	-0.575051	0.00192628
PCDHA9	-0.311568	0.00194112
PCDHA2	-0.311346	0.00194359
SAP18	0.155196	0.00199914
TMEM173	0.291969	0.00199958
PCDHA10	-0.302098	0.0020017
HINT1	0.186023	0.0020651
AZIN1	0.148305	0.00207793
PSMA4	0.175391	0.00209023
C14orf132	-0.305531	0.00210382
ERO1A	0.193484	0.00212096
DOC2B	-0.581927	0.0021554
PDCD4	-0.352639	0.00216558
SLC2A4RG	-0.291566	0.00218523
PTGFRN	-0.193576	0.0022029
ATP6V1G1	0.208742	0.00220497
PCDHA13	-0.307769	0.0022182
TIMM17A	0.187655	0.00223174
HELZ	-0.166973	0.00223206
PCDHA3	-0.307975	0.00223432
SBNO2	0.296712	0.00224125
CPNE4	-0.353868	0.00224125
IDI1	0.196049	0.00225374
HNRNPM	0.113565	0.00225424
UIMC1	0.225437	0.0022575
PCDHA4	-0.286009	0.00227327
SLC25A3	0.126084	0.00227327
SP3	-0.139895	0.00227938
SPTBN2	-0.179521	0.00228799
MTOR	-0.160805	0.00228974
TECPR2	-0.298582	0.0023039
FAM162A	0.184817	0.00231125
CEBPG	0.159037	0.00231802
EPHB4	-0.144828	0.00240018
NFE2L2	0.161213	0.00242715
QARS	-0.13862	0.00246646
PCDHA8	-0.305431	0.00247456
LOC730101	-0.204181	0.00248001
TPBG	0.163076	0.00248001
COX17	0.38152	0.0024988
GLRX5	0.217807	0.0025091
MIR22HG	0.603571	0.00252714
MAPK8	0.303575	0.00253133
NKX2-2	0.223211	0.00253799
SH3GL3	0.25478	0.00255519
ROBO2	-0.325145	0.00256033
GAS1	-0.134994	0.00256157
POU3F2	-0.149109	0.00256794
GTF2H1	0.18418	0.00256845
CMSS1	0.201212	0.00256845
RNF7	0.197286	0.00256845
REST	-0.214052	0.00257757
EIF3B	0.125929	0.00257757
VANGL1	-0.233429	0.00258995
MAN2B2	-0.335406	0.00262327
TSPAN11	-0.207957	0.00264666
NAA15	0.14405	0.00264857
KDM6B	0.218125	0.00265071
RPL26	0.18418	0.0026646
EXOSC9	0.20678	0.00266571
PHF19	-0.322942	0.00271107
ADAM17	0.178767	0.00274307
DNTTIP2	0.179409	0.00274307
HDAC7	0.233451	0.00274307
MAFK	0.370279	0.00277481
PPFIA1	0.167798	0.00278417
FOXRED2	-0.163922	0.00279464
MEGF6	-0.266255	0.00279464
PCDHA7	-0.302772	0.00279464
PCDHAC1	-0.300619	0.00281104
DDX27	0.143725	0.00282723
HOXB13	-0.291342	0.00282723
BCL2L13	0.201639	0.00282723
ACSL3	0.167557	0.00282723
MAN1B1	-0.191465	0.00289474
PPAN-P2RY11	0.199496	0.002909
YAE1D1	0.336797	0.00290919
GPR17	0.568531	0.00290919
CEBPZ	0.159937	0.00292869
APCDD1	0.089414	0.00295245
HLA-B	0.226113	0.00295826
PHOSPHO1	-0.222859	0.00295866
SNN	-0.240781	0.00298128
KRT18	0.185919	0.00306328
PCDHA5	-0.291415	0.00308631
HERC2	-0.188479	0.00309869
MSL1	-0.140589	0.00313827
PCDHA6	-0.301285	0.00314161
BAZ1A	0.138279	0.00314161
KIF20A	-0.140836	0.00315147
AFF3	-1.39756	0.00316169
NDUFB9	0.197968	0.00320592
NMD3	0.19208	0.00320592
OLFM2	-0.147721	0.00320592
ADAM11	-0.336382	0.00320629
SLC16A14	-0.502721	0.00322578
SEM1	0.162207	0.00332579
RALY	0.127759	0.00332579
CARHSP1	-0.135065	0.003343
P2RY1	-0.23795	0.003343
MAP1LC3B	0.300104	0.00335201
OAZ1	0.125834	0.00336191
NUP214	-0.169936	0.00336385
GM2A	-0.306409	0.00336662
GDF11	-0.195217	0.00336662
HERC1	-0.231744	0.00337134
UCHL1	0.126199	0.00338022
ATIC	0.11932	0.00338493
FAM207A	0.407263	0.00340128
ABCB1	0.620194	0.00343315
PDGFRA	-0.539167	0.00343665
VAX1	0.471934	0.00348741
ALYREF	0.159172	0.00349507
FNBP1	0.166898	0.00371695
SPP1	0.607357	0.00371695
CLMP	-0.173221	0.00375511
BPTF	-0.147847	0.00379772
C6orf89	-0.147805	0.003839
COX5A	0.150711	0.00384064
EFNB3	-0.291494	0.00384885
PTK2B	-0.332909	0.0038708
GRSF1	0.129246	0.00387209
ABCB6	0.153656	0.00387209
GPC6	-0.183503	0.00387831
WWC1	0.630871	0.00391733
MPDZ	-0.156447	0.00393774
PNMA2	0.133883	0.00394092
OLFML1	-0.419028	0.003942
ZNF445	-0.211796	0.00395193
TWNK	0.27002	0.00395193
MATN2	-0.210603	0.00396992
RORC	-1.2181	0.00397632
ASF1A	0.205213	0.00397729
TXLNG	0.16608	0.00397729
FAM65C	-0.308425	0.00399693
CENPF	-0.122645	0.00401854
KDELC2	-0.190093	0.00408979
H2AFZ	0.127782	0.00409903
MRPL47	0.170515	0.00409903
TNFSF9	0.408528	0.00413404
PYGO2	-0.192905	0.00415969
BYSL	0.189563	0.00416422
TRMT11	0.269012	0.0041842
DLG2	0.171342	0.00425398
MANBA	-0.402026	0.00431729
NAF1	0.247893	0.00431729
BTBD2	-0.198314	0.00441729
TINAGL1	0.720885	0.00442001
CHIC2	0.407792	0.00442988
PKLR	0.662226	0.00444721
PRKAR2B	0.262916	0.00447457
CRIP2	-0.181392	0.00447848
MAML3	-0.561918	0.00451687
DDX6	-0.128203	0.0045188
DLG3	-0.21151	0.0045188
SLC38A1	0.142024	0.00452633
BDH1	-0.26231	0.00454799
TBPL1	0.263728	0.00462671
FAT3	-0.434591	0.00462671
TMEM19	-0.182936	0.004658
GAA	-0.322159	0.00466861
NOP14	0.162609	0.00468848
CCNF	-0.176023	0.00473312
CDH20	0.562557	0.00474214
DAG1	-0.145358	0.00474848
PARP8	0.231923	0.00482328
GPR156	-0.424458	0.00482328
PYROXD2	-0.534196	0.00482328
ZNF608	-0.405328	0.00483789
ATP2A3	-0.367432	0.00485416
TMEM70	0.182236	0.00486088
MEGF8	-0.211977	0.0048692
EIF3I	0.155412	0.00488901
GRN	-0.166168	0.00488901
ADCY5	-0.266646	0.00492254
UBB	0.129663	0.00492254
ARID5A	0.606886	0.0049343
TNFAIP3	0.534745	0.0049343
GBP1	0.360828	0.00496535
UBTF	-0.121587	0.00496535
CCT7	0.10689	0.00496535
TBC1D15	0.199571	0.00496535
MEIS2	0.227287	0.0049828
S1PR3	0.357427	0.00504173
NHLRC3	-0.284289	0.00504173
PDS5B	-0.120698	0.00508013
AKAP5	-0.505168	0.00508931
CTSL3P	0.591537	0.00508931
USP36	0.196724	0.00513742
LAMC1	0.142834	0.00513742
RNF19B	0.328032	0.0051597
EML1	-0.178609	0.00519994
NR4A3	0.424731	0.00519994
ALDH3A1	-0.748977	0.00520593
STOX2	-0.37779	0.00520911
TNS3	-0.285217	0.00520911
FMR1	0.178135	0.0052266
CUL4B	-0.163797	0.00531806
HSP90AB1	0.0879248	0.00531978
PELO	0.236585	0.0053247
ATP6V1G2-DDX39B	0.104701	0.00533013
MAD2L1	0.19495	0.0053561
MFSD2A	1.07584	0.00538763
SPON2	-0.808475	0.00545109
PER1	0.233086	0.00547579
C8orf59	0.260998	0.00547579
XYLT2	-0.222573	0.00547579
NDUFB6	0.190027	0.00548104
CCDC59	0.257437	0.00548104
FAM129B	0.192571	0.00554185
LRRC8D	0.186508	0.00563629
CCPG1	0.275746	0.00565187
ZNF776	-0.277581	0.00570502
POFUT1	-0.137724	0.00573544
POLH	-0.237552	0.00575661
PDK2	-0.337036	0.00575661
B4GAT1	-0.189492	0.00584119
DNMT3A	-0.156813	0.00584628
FOXP2	-0.229758	0.00591136
CDH7	-0.995582	0.00595065
PPAN	0.178748	0.00601084
CNN3	0.113007	0.00601348
LRRC45	-0.265352	0.00601896
RPS20	0.162136	0.00611722
DAZAP1	0.155983	0.00613959
AGL	-0.177782	0.00613959
LENG8	0.198879	0.00617651
TMEM129	-0.275576	0.00618804
ADAMTSL4	0.670548	0.00618804
CASP3	0.189688	0.00621198
PRICKLE1	-0.703871	0.00623799
DDX39B	0.10387	0.00624755
GTF3C1	-0.132593	0.00627745
PPM1F	0.217739	0.00631009
C1QTNF6	0.763059	0.00635251
NDFIP1	0.169764	0.00637046
LRRFIP1	0.162863	0.00638304
B3GLCT	-0.226899	0.00641331
TRAK2	-0.171243	0.00642183
ARSB	-0.226189	0.00645703
RXRA	-0.173976	0.00648779
LRRC8B	-0.262671	0.00651094
RYR2	-0.25466	0.00652516
POLR2K	0.17698	0.00652516
ALDH6A1	-0.39558	0.00652516
CEBPD	0.588389	0.00654607
KIAA0100	-0.100937	0.00654607
HSPE1	0.189634	0.00654607
WDR33	-0.152601	0.00660892
RTKN2	-0.325955	0.00662385
YTHDF2	0.132133	0.00666264
TM9SF3	0.129501	0.00667946
ACOT9	0.219453	0.00671161
SLC12A2	0.231532	0.00671161
PADI2	-0.298009	0.00676689
TIAL1	0.162934	0.00677551
MYLIP	-0.28864	0.00679004
DAP3	0.151513	0.00679132
MMADHC	0.156163	0.00679914
G6PD	0.181195	0.00687228
ATXN2L	0.131484	0.00688977
ZNF436-AS1	-0.611944	0.00698245
GABARAPL1	0.186685	0.00700939
AR	-0.361414	0.00700939
SELENON	-0.189214	0.00700939
RBFOX2	-0.118797	0.00701421
SRSF5	0.11884	0.00701421
SLTM	0.14414	0.00702024
TRIP12	-0.103077	0.00706368
CDCA8	-0.158918	0.00718032
CYCS	0.174159	0.00720787
TMEM208	0.285333	0.00722077
SSB	0.134469	0.00722077
LRCH1	0.288611	0.00724395
UGDH	0.184762	0.00724771
COPS2	0.168647	0.00725118
PIK3R5	0.715346	0.00725118
PSMD8	0.133877	0.0072653
MET	0.171401	0.00735387
CENPU	0.181595	0.00740183
RAP1A	0.194711	0.0074229
RPL17	0.20812	0.00746774
TCF7L1	-0.265401	0.00746774
TGS1	0.160287	0.00747766
EPHB6	-0.62016	0.00754398
PSMC5	0.126725	0.00754771
SNU13	0.143194	0.00756596
TYRO3	-0.226231	0.00760092
EMC7	0.193061	0.00762287
TXNDC17	0.251249	0.00763119
ADSL	0.157709	0.00766035
SNRPA1	0.236692	0.00768491
CFL1	0.0858795	0.00769961
MIR9-3HG	0.203835	0.00771466
ANGEL1	-0.214877	0.00771466
DNAJB2	-0.242025	0.00774976
GON7	0.284705	0.00775212
FAR1	0.148383	0.00775212
KDM3B	-0.128681	0.00775212
MYRF	-0.240262	0.00778262
RAB12	0.229168	0.00779029
DDAH1	0.286215	0.00781432
GSPT1	0.11422	0.00781432
DCAF6	-0.234093	0.00786991
RNF182	-0.181529	0.00791897
DNMBP	-0.281215	0.00792039
FAM217B	-0.231853	0.00800926
PTGES3	0.12407	0.00800926
ZNF740	-0.173464	0.00800926
NUMA1	-0.176059	0.00806622
GSE1	-0.263428	0.00806622
C2CD5	-0.211513	0.00811355
VEGFD	0.306445	0.0081185
NTN3	-0.838138	0.00816324
APBB2	-0.186861	0.00816324
STRA6	-0.60955	0.00819866
PIP4K2B	-0.12306	0.00819866
KHK	-0.26112	0.00819866
RNF44	0.172439	0.00819866
UBTD2	-0.159655	0.00821153
CNIH1	0.167371	0.00835107
MARVELD1	-0.251069	0.00837555
CEP170B	0.430869	0.00841827
PRMT1	0.111161	0.00843336
CCNG2	-0.204129	0.00846188
AK6	0.19718	0.00847312
RPS16	0.139482	0.00847392
NPNT	-0.355406	0.00850081
IMP4	0.159121	0.00852919
EFS	-0.190331	0.00852919
NRG1	0.150804	0.00855395
OGDH	-0.151073	0.00857732
SPRED1	0.269035	0.00860529
FHOD1	0.255137	0.00863521
PLA2G4A	0.287357	0.00867315
CTSB	-0.123747	0.00867636
CLEC2B	0.391705	0.00873338
LINC01550	-0.466028	0.00876783
TXNIP	-0.366098	0.00878829
TRIM45	-0.357033	0.00879751
PKNOX2	-0.430267	0.00883684
SLCO2A1	0.78274	0.00884026
ADAMTS4	0.213608	0.00884026
SUB1	0.177615	0.00884612
SMURF2	0.219865	0.00885267
TDO2	0.876511	0.00885456
UQCRH	0.172674	0.0088602
PSIP1	-0.10417	0.00889367
CKS2	0.202462	0.00893351
JADE3	0.227714	0.00895947
CUX2	-0.315132	0.00895957
TPM3	0.117284	0.00896361
PRR12	-0.238498	0.00898748
ORC4	0.21326	0.00899197
TFG	0.124571	0.00899197
DCBLD2	-0.170599	0.00902688
EIF2S3	0.128765	0.00904834
PALM3	-0.170492	0.00910322
PES1	0.129791	0.00912232
NDUFV2	0.191099	0.00914132
ZRSR2	0.328524	0.00914132
DUSP8	0.775594	0.00915899
MRPS18A	0.206262	0.00916645
CDC123	0.176315	0.00920212
FAF1	0.136916	0.0092212
BMPR2	-0.177705	0.00923842
INTS3	-0.136603	0.00925564
SPATS2L	-0.242894	0.00928638
NRXN2	-0.590458	0.00930756
MRPL50	0.219686	0.0093783
GALNT11	-0.185786	0.00938335
PNPT1	0.161484	0.00938335
PRRC2B	-0.141795	0.00938478
UFL1	-0.194938	0.00938478
PPRC1	0.164297	0.00938478
MANF	0.138858	0.00939201
DAB2	0.259146	0.0094008
LSM5	0.224031	0.009402
DUSP7	-0.157053	0.00942562
B3GNT9	-0.465451	0.00949828
RTCB	0.120776	0.00949828
ANKRD50	-0.209783	0.00949828
ZNF362	-0.196955	0.00950921
EIF2AK4	-0.159329	0.0095176
ARHGAP5	-0.217218	0.0095176
NACA	0.102115	0.00954696
PTPRC	0.187219	0.00956945
ATG2A	-0.289594	0.00958914
RPP30	0.273677	0.00960523
TMEM170A	-0.37331	0.00968564
MTR	-0.154395	0.00975183
EXOSC8	0.172966	0.00978087
ANTXR2	-0.227085	0.00978087
ERBB2	-0.163345	0.0097997
SPEG	-0.29657	0.00980794
PDCD5	0.156845	0.00983837
FUBP1	0.106326	0.00991507
RPL23	0.115067	0.00991732
ARL4C	-0.25565	0.00992891
HLA-C	0.154299	0.009964
TAF9B	-0.231305	0.00999318
ADD3	-0.161426	0.0100188
A2M	0.64733	0.0100786
CCT4	0.140178	0.0101101
STRAP	0.150657	0.0101731
TCEA1	0.179654	0.0101772
TRMT10C	0.221919	0.0101889
NHS	-0.721045	0.0102198
USP49	-0.230433	0.0102198
GTF2F2	0.179213	0.0102203
FANCI	-0.12453	0.0102203
RRAS2	0.345643	0.0102308
PTPRM	-0.494529	0.0102533
SLC35C1	-0.26264	0.0102827
C9orf69	-0.189619	0.0102827
RPL36AL	0.165575	0.0103015
CD99L2	-0.150282	0.0103515
DYNC2H1	-0.178153	0.0103731
SIK3	0.214165	0.0103764
IQSEC2	-0.359135	0.0104811
PEX11B	-0.298842	0.0105896
MAGOH	0.189179	0.0105896
S100PBP	-0.202133	0.0105896
HEATR5B	-0.219406	0.0105978
ADAMTS5	0.370225	0.0106224
TRPS1	-0.187051	0.0106693
CXXC4	-0.631833	0.0106723
TIPIN	0.251124	0.0106818
TSR1	0.12094	0.0106865
RBM5	-0.137925	0.0106865
VAPA	0.12234	0.0106865
TSPYL1	-0.184638	0.0107074
PPA1	0.184631	0.0107518
FAM60A	0.181288	0.0107556
KBTBD2	0.183913	0.0107936
SLFN11	0.112352	0.010919
PKN1	-0.158125	0.0109548
SIX4	-0.327638	0.0111312
EHMT2	-0.165942	0.011139
EIF5B	0.0992388	0.011139
DDX17	-0.0994783	0.011139
FOXN3	-0.212764	0.0111733
C1orf226	-0.273794	0.0111874
BDNF	0.844187	0.0112045
ERVK3-1	0.224407	0.0112379
SMAD6	-0.400897	0.0112678
NDRG2	-0.27716	0.0113129
PRKAA1	0.174333	0.0113853
RGL1	0.16427	0.0113883
KIAA0754	-0.239917	0.0113883
PDCD10	0.217612	0.0114351
TIMM8A	0.300904	0.0114877
EIF3D	0.107835	0.0114952
RAN	0.14338	0.0114957
LONP1	0.123351	0.0115052
HSD17B7	0.301456	0.0115972
FBLIM1	0.214883	0.0116078
BNC2	-0.228232	0.0117421
MGA	-0.17491	0.0117686
MFSD3	-0.259708	0.0117919
VHL	-0.166058	0.0118053
LURAP1L	0.309811	0.0118118
ZC3H15	0.140376	0.0118118
RECK	-0.265771	0.0118118
SPR	-0.196744	0.0118503
PEA15	0.161212	0.011854
RPPH1	-2.428	0.0119691
BZW1	0.148967	0.0119804
ABCA2	-0.222927	0.0120486
ACAP3	-0.208201	0.0120486
MAN2A1	0.172014	0.0122363
EFNB1	-0.121207	0.0122703
NAPEPLD	-0.282479	0.0123245
MBNL2	0.248898	0.0123245
KRT12	0.179513	0.0124997
CD200R1	1.02578	0.0124997
DYX1C1-CCPG1	0.271094	0.0124997
RPL17-C18orf32	0.190247	0.012528
GAB1	0.292353	0.0125339
FAM219B	-0.183165	0.0126163
ACPP	0.482685	0.0126361
TBCA	0.188474	0.0126719
RRS1	0.173972	0.0128379
GK5	-0.278966	0.0128425
LRBA	-0.15107	0.0129307
RUSC1	-0.251342	0.01295
SKP1	0.133586	0.0130005
IGIP	-0.571819	0.0130047
MON2	-0.159765	0.0130923
MEPCE	-0.164779	0.0130962
TALDO1	0.130662	0.0131312
ARPC5L	0.16857	0.0132048
CHD6	-0.136669	0.0132048
ALDOB	0.565953	0.0132125
FN1	0.272991	0.0132125
TRPM8	-0.219481	0.0132464
GPR162	-0.390606	0.0132501
MDGA1	-0.319506	0.0132931
STIP1	0.115261	0.0132931
RPL24	0.176513	0.0133165
FANCG	-0.186803	0.0133695
DDX39A	0.155156	0.0134253
FAM117B	-0.218795	0.0134587
CRACR2B	-0.699239	0.0134608
SUMO1	0.154355	0.0134665
RIOK1	0.137621	0.0134715
LINGO1	-0.166571	0.0134911
APOL6	0.694181	0.0135112
QPRT	-0.212278	0.0135337
HMGB2	0.0871723	0.0135337
FH	0.128401	0.0135804
ANXA3	0.8689	0.0135826
NGDN	0.175318	0.0136378
PNMA1	-0.186242	0.0136645
OBSL1	-0.277016	0.0137101
FOXO6	-0.473381	0.0137515
MIR4435-2HG	0.400237	0.013784
FAU	0.152425	0.0138257
ADCY9	-0.232246	0.0138523
PCNAP1	0.572738	0.0138578
ADAR	-0.10441	0.0138578
PTPA	-0.130318	0.0138578
RNF213	-0.203002	0.0139398
GPM6B	0.330728	0.014035
DCTN6	0.201451	0.0140534
LOC100507351	-0.43364	0.0140585
PITX2	-0.248468	0.0140683
PWP1	0.174469	0.0141085
TIMP4	-1.34834	0.0141746
LIPI	0.245912	0.0142045
XKR5	-0.574596	0.0142091
NR2C1	-0.242379	0.0142297
PSMD7	0.132237	0.014298
RAB5B	-0.138757	0.014298
GPR176	-0.462745	0.0143132
ZNHIT3	0.231095	0.0143961
SLC25A25	0.236907	0.0144031
CADPS2	-0.171945	0.0144228
TGFBR2	0.294628	0.0144379
PNP	0.180804	0.0144379
STK35	0.150645	0.0144491
WSB2	0.174152	0.0144975
USP22	-0.0993976	0.014604
C11orf95	-0.191043	0.0146291
OCEL1	-0.609807	0.0146902
PIR-FIGF	0.198134	0.0146902
CSMD3	-0.338309	0.0146909
AHNAK2	-0.720377	0.0147106
PFKFB4	-0.457383	0.0147185
CELSR1	-0.21713	0.0148131
TAB1	-0.238827	0.0148336
ZNF714	-0.278028	0.0148336
ZNF512B	-0.183266	0.0150098
IDO1	-0.247507	0.0150913
AXIN2	-0.279233	0.0152746
OPTN	0.485886	0.0152959
ELF1	0.223412	0.0156958
NAGA	-0.204269	0.0157152
NTNG1	0.179685	0.0158349
SOX11	0.159719	0.0158349
KLHDC8A	0.682082	0.0158349
FTH1	0.113537	0.0158443
DCTPP1	0.188184	0.0158947
MMAB	0.186757	0.0158952
SLC35E2B	-0.211541	0.015907
SRSF2	0.0808561	0.0159183
SNHG17	0.234713	0.015961
CDAN1	-0.228465	0.0159766
NUCKS1	-0.105245	0.0159983
C1QL4	-0.438891	0.0159983
XRN1	-0.195146	0.0159983
KANTR	-0.836535	0.0159983
TAPT1	0.223152	0.0159983
PAK1IP1	0.185098	0.0159983
PRDX6	0.118929	0.0159983
CHN2	0.273963	0.0159983
LMO4	0.194003	0.0159983
EHHADH	-0.281272	0.0159983
UBE2J2	0.163684	0.01604
RBM15B	-0.141726	0.0160862
ENTPD7	-0.332518	0.0161142
PTPN12	0.190904	0.0161566
EFNA5	0.247974	0.0161566
CGN	-0.508061	0.0161566
SLC27A1	-0.535912	0.0161766
WSB1	0.139305	0.0162215
NUP93	0.148131	0.0162671
PVR	0.17707	0.0162677
SLC9A6	-0.202183	0.0163023
EMC4	0.133641	0.0163091
SCN8A	-0.273201	0.01633
RPL35	0.166027	0.016373
ELOVL6	0.491619	0.0164912
PIAS3	-0.190629	0.0164924
SLC25A11	-0.148999	0.01657
PDIA6	0.0889365	0.0165924
EXOSC7	0.190131	0.0166178
MOV10	-0.152798	0.016625
MTHFD1L	0.153687	0.016634
ZBTB4	-0.209796	0.0166562
DNAJA1	0.0994958	0.0166562
UNC5D	0.521755	0.0166562
TIMP2	-0.108528	0.0166562
SCARB2	-0.177921	0.0166562
NA	0.276767	0.0166562
ATP2C1	-0.124598	0.016711
RFC4	0.141599	0.0167992
HOXD10	0.221802	0.0170429
HOXA2	-1.00568	0.0171168
CRYL1	-0.486848	0.0171929
PMS2	-0.335038	0.0172098
MEA1	0.158258	0.0172493
PCNA	0.097808	0.0172493
ADCK2	-0.228434	0.0172654
AKAP9	-0.159408	0.0173998
PBXIP1	-0.223364	0.0174017
TMEM57	0.169176	0.0175127
PCDHGC3	-0.129835	0.0175672
OTUD4	0.172324	0.0175783
CCT6A	0.109405	0.0176348
ALPL	-0.131004	0.0176377
ATP5L	0.163185	0.0176377
BATF3	0.523618	0.0176828
ZHX1-C8orf76	0.2017	0.0177419
BTAF1	0.167775	0.0177419
LIG4	0.215497	0.0178263
DCDC2	-0.21156	0.0178333
RPL27	0.23517	0.017849
RPL37	0.113078	0.0178691
IRF2	0.288837	0.0179448
PHC2	0.13203	0.0179772
ALDH7A1	-0.139882	0.0180746
TMEM68	0.202866	0.0180967
PET117	0.231033	0.0181037
PEX1	-0.213597	0.0181178
DCAF5	-0.173193	0.0181365
PIM1	0.568527	0.0181533
MRPL1	0.169974	0.01817
RPLP2	0.100514	0.0181775
ABCE1	0.132341	0.0182523
LLGL1	-0.189011	0.0182736
LY6E	-0.100489	0.0183056
PLRG1	0.133126	0.0183184
GAR1	0.192629	0.0183184
DAD1	0.12558	0.0183184
RNMT	0.149967	0.0186538
QKI	0.135408	0.018676
UTP23	0.205752	0.0187142
BUB1B	-0.107091	0.0187557
SUN2	-0.149452	0.0187565
HOXD11	0.185814	0.0187622
ZZEF1	-0.187014	0.0187622
MCM7	0.111177	0.0187742
CNNM4	-0.266295	0.0188732
CHCHD2	0.162097	0.0188823
HSP90B1	0.0869957	0.0189256
MARCKS	-0.159871	0.0189527
EHD1	0.201926	0.019011
RPL19	0.113902	0.0190588
SEC23A	-0.152123	0.0190769
SCPEP1	0.171532	0.0191481
PROSER1	0.129861	0.0191695
CLSTN2	-0.123619	0.0192373
FTO	-0.204828	0.0192373
SNRNP27	0.186343	0.0193413
CCNO	-0.606846	0.0194181
DCHS1	-0.121577	0.0195788
TNRC6A	-0.119703	0.0196003
TATDN1	0.234249	0.0196464
DNAJB4	0.205444	0.0197036
RABGAP1	-0.113964	0.019756
GSTO1	0.220024	0.019756
AHCTF1P1	0.708079	0.019756
EMG1	0.178092	0.0197588
C2CD3	-0.162537	0.0198939
SYNE1	-0.219294	0.0199409
HIVEP1	0.245295	0.0199425
TAF1	-0.170472	0.0199864
TMEM33	0.147426	0.0199864
PCDHB5	-0.223738	0.0201009
SOX9	0.265395	0.0202707
CENPB	-0.13179	0.0202835
ENPP1	-0.189146	0.0202835
ANXA6	-0.1036	0.0202842
NOP10	0.158408	0.0202842
ITGB1	0.106387	0.0202842
ARMCX3	0.164829	0.0203086
SF1	0.101963	0.020359
PAPD5	0.266529	0.020359
UQCR11	0.156097	0.020359
UAP1L1	-0.253252	0.0203709
SEMA4D	-0.247778	0.0203709
OGFOD1	0.193205	0.0205006
CHMP5	0.196841	0.0205978
CDH12	-0.211109	0.0208645
NABP1	-0.268811	0.0208645
MALAT1	0.358014	0.0208645
UBE2V2	0.145675	0.0208645
SRPRB	0.148986	0.0208645
SELENOS	0.220859	0.0209571
GNS	-0.15853	0.0209571
ABRACL	0.181988	0.0209608
MIDN	0.134899	0.0210458
ZNF652	-0.229934	0.0211252
RPS24	0.152957	0.0211951
TENM2	-0.144746	0.0213043
BRCA2	-0.194634	0.0213043
TMTC4	-0.16808	0.0213737
AGPAT3	-0.123029	0.0213782
NYAP1	-0.561932	0.0214641
MAGI3	-0.211291	0.0214673
TMEM37	-0.461192	0.0214787
SNHG15	0.219755	0.0214982
ALDOC	0.360167	0.0215806
CAND2	-0.319683	0.0215806
ADRB3	-0.145056	0.0216101
NME1	0.166483	0.0216101
DISC1	-0.452606	0.0217025
FNDC3A	-0.136365	0.0217169
MRPL42	0.165416	0.0217298
TBC1D4	0.152409	0.0217298
CCNI	-0.110093	0.0217298
COPG2	-0.23877	0.0217299
LSM14A	0.115896	0.0217299
MAP2K5	-0.217362	0.0217299
TRDN	0.618343	0.0217489
ZNF106	-0.121112	0.0217489
IRS1	-0.187066	0.02179
TMX2	0.117102	0.0218432
HSPD1	0.11164	0.0218432
EWSAT1	-0.278439	0.0218975
ZMYM2	-0.119632	0.0218975
CSNK1G3	0.17215	0.0218975
SDF2	0.180945	0.0219179
MORF4L2	0.0969697	0.0219409
FAM213B	-0.259306	0.0219602
GMPPA	-0.190547	0.0219602
KLF9	0.499995	0.0220355
AKAP11	-0.184697	0.0220566
TUG1	-0.0976918	0.0221285
TEAD4	0.173394	0.022151
RAB3IL1	0.28322	0.022271
TNN	-0.47958	0.0222807
NADK2	-0.215916	0.0222874
ANKRD18DP	0.657963	0.0223393
TOMM40	0.118712	0.0223426
PRLR	-0.418151	0.0223697
ABCF2	0.121849	0.0227845
ATP5J	0.155723	0.0228065
E2F6	0.221845	0.0228082
PAICS	0.0856399	0.0228082
TMUB2	-0.206202	0.0228082
ALDH5A1	-0.265762	0.0228495
HNRNPF	0.119798	0.0231089
PFDN6	0.176541	0.0232499
TENM1	-0.17351	0.0232499
YWHAB	0.0934645	0.0232797
IREB2	-0.120174	0.0233704
MALSU1	0.235869	0.0233704
B4GALT1	-0.183807	0.0233851
SNHG5	0.215013	0.0234851
PROSER2	0.539084	0.023519
ATP1B2	-0.351989	0.023519
LY96	0.426126	0.023519
SOCS1	0.849824	0.023519
S100A4	0.446852	0.023519
PTCH2	-0.692268	0.0235681
IFT122	-0.189208	0.0235879
ARMC7	-0.280984	0.0235879
TRIQK	-0.256331	0.0235879
GRM8	-0.231863	0.023752
SCRN2	-0.47102	0.0238217
DIS3	0.138702	0.0238217
MPLKIP	0.236432	0.0238359
ELL2	0.503394	0.0238662
KCNN1	-0.246193	0.0239975
ZBED8	-0.306313	0.0241269
NAA50	0.119416	0.0242265
LYSMD3	-0.21842	0.0242265
CCNB1IP1	0.158426	0.0243851
VASH1	-0.303322	0.0243851
KLF12	-0.261489	0.0244131
KATNBL1	0.270482	0.0245125
PBRM1	-0.121394	0.0245197
ZNF559	0.246185	0.0248383
ITPKB	-0.222908	0.0249353
NXPH3	-0.380129	0.0249461
ZFAS1	0.186189	0.0251275
ENHO	-1.14871	0.0253161
TIMM13	0.150213	0.0253161
HSPA13	0.194174	0.0253161
VPS13D	-0.163716	0.0253458
KIF15	-0.14672	0.0253635
MRPL44	0.170715	0.0254637
PLCB3	-0.160665	0.0255759
HSPA14	0.244694	0.0255885
LOC100506548	0.163035	0.0256151
ADGRA1	-0.353039	0.0257021
ARHGAP35	-0.119072	0.0257479
UTP6	0.154048	0.0259044
TLN1	-0.11565	0.0260739
PER2	0.308946	0.0260765
HGSNAT	-0.179925	0.0262759
KCTD2	-0.17112	0.0263021
UBTD1	0.465917	0.0263404
RPS21	0.284445	0.0263634
VASP	0.182875	0.0263693
TBK1	0.16293	0.0265214
RPS23	0.110372	0.0265254
POLR1B	0.142111	0.0266117
SESN1	-0.336479	0.0266117
PPP3R1	0.120462	0.0266117
LOXL1-AS1	-0.304836	0.0266339
PPM1H	-0.717286	0.0266973
TMEM263	-0.198792	0.0267449
SLC2A5	-0.82558	0.0268694
CTTNBP2	-0.264517	0.0269933
ABCF1	0.105709	0.0269933
PTPRS	-0.122831	0.0269933
TYK2	-0.167087	0.0270214
DSP	-0.139855	0.027058
CELF4	0.696982	0.0271378
DOK1	0.371155	0.0271611
MCM9	-0.25125	0.0271611
TFB2M	0.250281	0.0272046
THOC7	0.239458	0.0272918
MMP2	-0.348502	0.0273953
BAG3	0.220596	0.0273953
ATP5I	0.176575	0.0274175
TLE3	0.166303	0.0275785
TP63	0.37763	0.0275999
TPRA1	-0.209858	0.027689
TMX4	-0.160009	0.0277266
SEC22C	-0.156123	0.0277285
UCK2	0.134345	0.0277656
WDR46	0.143108	0.0278516
PGM1	0.283181	0.0278675
TMEM147	0.142556	0.0278675
PXDN	-0.0985186	0.0279628
FTSJ1	0.174372	0.0279628
FAM20B	-0.129156	0.0281584
RRP1	0.16228	0.0281775
FHOD3	-1.06599	0.0281775
ASPN	-0.683676	0.0281901
SPATA20	-0.403223	0.0281901
DDR1	-0.153536	0.0282042
RPS15A	0.279894	0.0282973
USP16	0.165295	0.0283928
C8orf4	0.351912	0.0285941
SSH2	-0.196035	0.0285941
MIEF2	-0.399172	0.028598
ARRDC3	-0.155168	0.0287736
KDM7A	0.217062	0.0288041
RPAIN	0.188108	0.0288774
UTP18	0.147648	0.0288781
CAPN15	0.208826	0.0288781
NT5E	0.637242	0.0288849
FANCE	-0.212997	0.0289783
AKAP13	-0.160806	0.0290906
NIP7	0.189904	0.0291095
MYO1D	-0.191226	0.0291373
PRPS1	0.138732	0.0291373
ATP1A1	0.083429	0.0291373
SLMO2-ATP5E	0.145923	0.0291383
GNAI3	0.12361	0.0292546
DPY19L4	-0.173555	0.0292666
NGFR	-0.114222	0.029489
USP9X	-0.12893	0.029489
AADAT	-0.332802	0.029489
FAM84B	0.0813165	0.029489
ZNF318	-0.171441	0.029489
HSPE1-MOB4	0.140638	0.029489
ACTG2	0.197998	0.029489
SLC37A4	-0.164192	0.029489
KREMEN1	-0.210533	0.029489
EPM2AIP1	-0.162641	0.029489
TOMM20	0.107802	0.029489
RPF1	0.151694	0.029489
TOR1B	0.150737	0.029489
SSBP3	-0.159102	0.0295341
USP7	0.100562	0.0295705
ABCD1	-0.383453	0.0295705
TRIM27	0.139714	0.0295863
SYNGR4	-0.725846	0.0295863
UFD1L	0.165769	0.0297635
ATP5G3	0.1158	0.0297786
HIF3A	-0.408838	0.029946
ZNF532	-0.143429	0.0299492
LOC642852	-0.189295	0.0299758
CD63	0.116977	0.0301792
IL17RD	0.679854	0.0304988
ZNF768	-0.203955	0.030503
TRIM8	0.241273	0.030503
FRAS1	-0.436881	0.030503
DCK	0.142539	0.0305628
PPP2CB	0.123622	0.0306413
CYB561A3	-0.180571	0.0307843
NXT1	0.238518	0.0308197
LOC400927-CSNK1E	0.126545	0.0308349
WAS	0.726931	0.0308888
VPS52	-0.138804	0.0309189
ZSWIM4	0.34828	0.0309264
ARRDC1-AS1	-0.305514	0.0310763
PWP2	0.127623	0.0310801
MYH10	-0.117969	0.0310801
UAP1	0.108736	0.0311765
PRKD1	0.260075	0.0312352
BBC3	0.658968	0.0312352
ROMO1	0.210853	0.0312352
MFAP3L	-0.336159	0.0312352
MTA3	-0.149108	0.0312706
COLGALT1	-0.114411	0.0312947
NOL7	0.141159	0.0312947
CDKL5	-0.294381	0.0313375
PPP1R26	-0.238434	0.0313375
SERTAD1	0.37758	0.0313394
NCOA7	0.233418	0.0314265
FGF12	0.370269	0.0314478
SRSF7	0.11169	0.0314718
SP1	-0.107957	0.0315419
ZFAND3	0.13068	0.0315526
UBE3C	0.113855	0.0316024
NCL	0.0771626	0.0316505
NAE1	0.163999	0.031755
RPL35A	0.142519	0.031755
2020-03-07	0.131713	0.0317632
PRMT3	0.181633	0.0317632
PNMAL1	-0.158608	0.0318271
EFNA3	-0.234511	0.0323465
RCAN1	0.310201	0.0323465
DNAJC15	0.604547	0.0323465
ZCCHC24	-0.190686	0.0323808
COX4I1	0.127597	0.032483
PSME1	0.155907	0.0325014
GTF2A2	0.195244	0.0325763
PIK3R1	-0.124976	0.0325999
MPHOSPH9	-0.176383	0.0327619
MGAT3	-0.234614	0.0327619
GALT	-0.253198	0.0329315
CMBL	-0.131746	0.0329936
IDH3A	0.153809	0.0330893
ZNF43	-0.167941	0.0332132
MAP3K5	-0.244932	0.0333301
TUBA4A	0.1579	0.0333659
FBXW11	0.130343	0.0334168
RPL36A	0.39184	0.0334168
NPHP3	-0.23923	0.0334803
TEX10	0.136051	0.0337275
GTSE1	-0.147827	0.0338051
ZNF436	-0.221128	0.0338051
FKBP11	0.244218	0.033834
SEC61B	0.145814	0.0339571
GLI2	-0.269193	0.0340269
NINJ1	-0.25551	0.0341011
UBALD2	0.255518	0.0342316
ECE1	-0.144191	0.0342316
CMPK2	-0.47068	0.0342587
PLXNB3	-0.668061	0.0343204
BBX	-0.130203	0.034351
PMP22	-0.291814	0.0343718
MBOAT1	-0.276645	0.0344597
ZNHIT6	0.153134	0.0345845
ZNF256	0.335468	0.0346484
TSFM	0.193686	0.0347505
ZCCHC8	0.158426	0.0348251
ALMS1	-0.131636	0.0350013
EIF3E	0.107996	0.0355038
ESF1	0.155959	0.0355038
TMEM104	-0.153122	0.0355038
DOCK5	0.397067	0.0356518
AGBL5	-0.134095	0.0357458
CMTM7	0.539912	0.0357805
CDKN1B	-0.167785	0.035819
TMEM63B	-0.158684	0.035819
PABPC3	0.250659	0.0358799
MPP6	0.157408	0.0359057
NCBP3	-0.119631	0.0359605
DLX4	-0.264136	0.0359871
PSME3	0.0929065	0.0361253
CCK	0.146753	0.0361906
ZMIZ1	-0.161037	0.0363245
LRP6	0.124121	0.0363245
MSR1	-0.390449	0.0363245
RAPH1	0.236134	0.0363901
ADM2	0.256569	0.0363901
TACC3	-0.107539	0.0364052
NEK11	-0.339708	0.0364052
VIPR1	-0.533621	0.0364052
LRRC1	-0.319703	0.0364184
CYP2S1	-0.324234	0.0364361
GSTM2	-0.196956	0.0366172
POLR2H	0.137744	0.0367751
EFNA4	-0.206675	0.0367892
TXNDC9	0.208353	0.0368479
VWA1	-0.467842	0.0368479
DUSP9	-0.222373	0.0368479
FUS	0.0771931	0.0373046
CACNA1I	-0.18234	0.037341
FZD2	-0.12685	0.0373573
IGFN1	0.692082	0.0373573
SLC44A1	-0.145405	0.0373573
C5orf42	-0.179803	0.0373797
SULT1E1	0.864604	0.0374474
RPL39	0.25232	0.0374474
EXOC3	-0.180104	0.0374474
RPL31	0.135687	0.0374474
CGGBP1	-0.113443	0.0374933
ELOC	0.176008	0.0375315
AP1G2	-0.228358	0.0375554
ARID1B	-0.127708	0.0375667
FDX1	0.181104	0.0375667
CSNK1E	0.123833	0.0375667
GIPC1	-0.162175	0.0375667
COX7A2	0.181823	0.0379009
ERP44	0.120545	0.0379477
MED28	0.177765	0.0380676
ZNF593	0.227501	0.0382472
ITM2A	0.133891	0.0382965
RPLP1	0.119761	0.0383707
CPNE3	-0.15095	0.0383879
KRI1	0.119263	0.0384764
FAM104A	0.155465	0.0384764
WDR36	0.128793	0.0386554
DCAF17	-0.221058	0.0387427
KIF4A	-0.112668	0.0387427
PCNX4	-0.136197	0.03889
FBXO43	-0.36621	0.03889
NRIP1	0.248421	0.0390707
NXF1	0.122803	0.0392531
SNRPF	0.14093	0.0392674
DEDD2	0.228415	0.0393803
ZNF263	0.150448	0.0395065
SNX5	0.13439	0.0395214
FLNA	0.117895	0.0395322
MFN2	0.111848	0.0395322
PRPH	0.334906	0.0397618
SLC35G2	0.238371	0.0397911
TRIM26	-0.174284	0.0400293
SEMA3D	0.647469	0.0400588
HTT	-0.145153	0.0401063
BAIAP2-AS1	-0.203488	0.0401798
FAM8A1	-0.210526	0.0403149
RREB1	-0.134888	0.0403184
FAM13B	0.181144	0.0403453
MPND	-0.218212	0.0403829
ZNF629	-0.163772	0.0403875
LNPK	-0.148503	0.0405618
CCNA2	-0.132456	0.0407545
SMG5	0.101426	0.0407875
OAS3	-0.16634	0.0407902
RPS8	0.144389	0.0409302
TAP2	0.174579	0.0409601
WBSCR22	0.143051	0.0409677
EIF2A	0.0941098	0.0409677
PRR11	-0.117674	0.0409709
CAMKK1	-0.282638	0.041005
SLC25A4	0.14137	0.0411436
SMARCB1	-0.119503	0.0411436
UBE2H	-0.161248	0.0411617
HDLBP	-0.0789085	0.0413601
SNX13	-0.149182	0.0414223
TP53BP1	-0.109361	0.0414699
PRELID3B	0.159017	0.0415201
CERCAM	-0.578229	0.0415846
SEC24C	-0.125743	0.0416314
IRF3	0.16136	0.0417699
TPRKB	0.184991	0.0418229
PARK7	0.110481	0.0418229
LIMD2	0.143233	0.0418229
LOC101929415	-0.687899	0.0418229
FLJ23867	0.736681	0.0418229
ATP5E	0.15109	0.0418229
RBMS1	0.157603	0.0418546
RHOA	0.0849307	0.0418837
TRIP6	0.121976	0.0420176
ANXA2P3	0.338474	0.042298
RCOR2	-0.210556	0.0423016
INSIG1	0.104655	0.0423509
SRP54	0.120122	0.0423824
ZIC5	0.174065	0.0424199
SELENBP1	-0.807993	0.0424273
PRKD3	-0.110173	0.0424503
GIGYF2	-0.117426	0.0424594
GMPS	0.0987011	0.0424594
SLC27A3	-0.615671	0.0424594
SPATA6L	0.454862	0.0425207
CHD1	0.10501	0.0426563
RUNX1	0.521829	0.0427874
CSRNP3	-0.250166	0.0428446
ZNF554	-0.464778	0.0429454
CTNND1	-0.0980258	0.043088
ASCC3	-0.114475	0.0431815
FTSJ3	0.121226	0.0432077
TOE1	0.184552	0.0432077
RPS25	0.130565	0.0432303
DIAPH1	0.104112	0.0432635
POLR2F	0.152461	0.0433417
WDR3	0.121347	0.0434878
APOE	-0.307182	0.0436293
RNPS1	0.104256	0.0436969
ZNF280D	-0.177052	0.0437134
PLEKHA4	0.412975	0.0437134
PLCB4	-0.313578	0.0437729
SDC4	0.186349	0.0437729
TRIM47	0.405999	0.0439681
CNIH2	-0.260971	0.0440204
CAPRIN2	-0.176899	0.0440304
LAMA4	0.632216	0.044136
FAM89A	0.219281	0.044187
MAP2	-0.259399	0.044187
BRIP1	-0.163969	0.0442508
TIMM23	0.176684	0.0443742
SLC23A2	-0.113079	0.0446214
TYMS	0.0891104	0.0446687
ANKRD13C	0.183067	0.0446719
CAPN6	-0.342414	0.0449193
KRTCAP2	0.133747	0.0449283
[truncated: 25,156 more rows]
