# Supplementary material for: Intracellular amyloid toxicity induces oxytosis/ferroptosis regulated cell death
Source: Cell Death Dis. 2020 Oct 6;11(10):828. doi: 10.1038/s41419-020-03020-9 (PMC7538552; doi:10.1038/s41419-020-03020-9)
Supplement: Supplementary file 2 — TableS2 [file 41419_2020_3020_MOESM2_ESM.xlsx]

## Sheet: Proteins
Gene Name	log2 fold change (+Aβ/-Aβ)	Adjusted P value
UQCRHL	-0.119876	0.400726
PPIAL4C	-0.00260707	0.979518
UBA6	-0.417882	0.0455013
ESYT2	0.207336	0.102014
MEX3A	-0.192786	0.122104
ILVBL	-0.205343	0.0842842
SH3PXD2B	0.101896	0.584805
PIPSL	0.15821	0.0546279
NBAS	-0.0750162	0.332975
TARSL2	0.0835338	0.298762
VWA8	0.0267783	0.749967
SBNO1	0.133193	0.127846
GTPBP10	-0.266336	0.111999
CTAGE9	0.0020374	0.979768
POTEF	0.00856278	0.935376
TRAPPC13	0.125612	0.218848
CNOT1	0.144917	0.0738633
PALM3	-0.168446	0.0841769
PGP	-0.0946445	0.212877
MBD3L3	-0.361421	0.0544649
NA	0.0717047	0.375108
DDTL	-0.351801	0.0543856
TUBAL3	-0.283305	0.17503
FBLL1	0.0382368	0.562626
SMCHD1	-0.00508698	0.945143
NA	0.158594	0.0669595
RGPD3	-0.00184046	0.980273
ANXA2P2	0.445513	0.0455013
NA	-0.20741	0.0683149
ZNF716	0.00692834	0.938293
MYH7B	0.327801	0.137581
ZNF891	-0.0551137	0.532823
GNAT3	0.233092	0.0499555
FABP5P3	-0.141129	0.49015
NA	-0.127701	0.236842
HMGB1P1	-0.49947	0.0455013
HNRNPCL2	-0.285499	0.0544649
EIF3CL	0.0715388	0.32565
AKR1B15	0.380995	0.0553515
SLC35A4	-0.0723965	0.604406
NA	-0.0924332	0.55716
MIEF1	0.158595	0.0851204
AGPS	-0.138087	0.093296
KIF2A	0.00610711	0.935376
DDX39A	0.0936857	0.199178
PDLIM1	0.197955	0.201912
ACOT7	0.0221457	0.744959
MYO1C	0.148669	0.11308
SNAP23	-0.00897468	0.921156
HAX1	-0.166013	0.369115
AIP	-0.0916183	0.228523
GTPBP1	0.201582	0.0635351
STXBP3	0.179468	0.0666372
NA	-0.333004	0.0558418
AP3B1	-0.0175525	0.853709
NDUFS8	0.128185	0.101627
PSMD11	0.0421402	0.52768
PSMD12	0.0601886	0.505532
PSMD9	-0.106183	0.332252
MEN1	-0.0949748	0.185558
PGRMC1	-0.0486735	0.539083
SUPT5H	0.068903	0.270456
DFFA	-0.0951403	0.316969
HIP1	0.0576616	0.433865
CLIC1	-0.0708325	0.442352
EIF3F	0.163951	0.0835077
PDHX	0.0597416	0.363676
DCTN6	-0.039969	0.682082
SLC33A1	0.063093	0.507901
WASL	-0.100673	0.235485
IPO5	-0.267875	0.0616273
POLRMT	-0.0468105	0.5786
EEF2K	-0.105208	0.382128
SAP18	-0.0733739	0.262418
EML1	-0.0870296	0.480896
IGF2BP3	-0.0879756	0.219796
DNM1L	-0.0493716	0.45662
RTCA	-0.288375	0.0587427
PIK3C2A	0.304026	0.066313
GOLIM4	0.352922	0.0523363
AGRN	0.0216753	0.858782
PLOD2	0.10618	0.171841
EXOC5	-0.0817098	0.369271
HMGN4	-0.412125	0.046439
NDUFA4	0.0859635	0.211531
PSMD14	0.22644	0.0534037
ZNF593	0.184597	0.176215
BIN1	0.362293	0.0693223
KPNA3	0.0123524	0.879634
STK25	-0.22975	0.0879729
USP9Y	0.0705736	0.29495
PES1	0.0148655	0.837821
EBAG9	-0.162657	0.16673
SDCBP	0.27187	0.0455013
MPHOSPH10	-0.111137	0.236533
NOP56	0.00986921	0.914713
DDX3X	0.0426785	0.479897
PODXL	-0.118135	0.420463
PIR	0.0965709	0.367272
KPNA4	-0.0352895	0.609242
NFIB	0.579766	0.0455013
PPP6C	-0.0423823	0.676525
NME4	-0.162505	0.0741056
CES2	0.0559987	0.500124
UBE2C	-0.0879844	0.397467
ACACB	0.163996	0.133134
PDXK	-0.334028	0.138946
SCD	0.0499707	0.634469
ARID1A	-0.0840492	0.277312
NEMP1	0.0550707	0.617748
TXNDC9	-0.364115	0.0455013
COX7A2L	0.0560384	0.473826
GAPDHS	-0.0600226	0.596919
NDUFAB1	-0.120362	0.297693
UBFD1	-0.30394	0.0522097
CIT	0.0715916	0.442201
COPE	-0.265798	0.118539
EIF1AY	-0.00197772	0.983599
AP3D1	-0.177562	0.106175
ZNF195	-0.148405	0.127846
ABLIM1	0.474414	0.0808564
DVL2	0.0388663	0.688005
CHD1	-0.299853	0.0455013
CHD2	-0.127276	0.0853274
GOSR2	0.0376322	0.683355
TOR1A	-0.148539	0.0692955
TOR1B	0.198531	0.178111
STX16	0.776955	0.0455013
ADAM10	0.12476	0.168975
TP53I11	-0.0862952	0.33595
RGPD8	0.00641202	0.929052
CDIPT	0.346014	0.0455013
PDCD5	-0.265988	0.0736334
PRMT5	-0.152369	0.106792
SLC9A3R1	-0.0762305	0.363393
TPP1	0.000229819	0.99853
TCERG1	0.104629	0.186756
NDC80	-0.0953626	0.407876
KIF3C	0.0202983	0.861395
TNPO2	0.0688442	0.312984
POLR3A	-0.32879	0.0455013
PSMA7	0.0551602	0.482841
SCAMP3	-0.0940162	0.302174
BCKDK	0.111942	0.277251
MGST3	-0.252186	0.0543856
TAX1BP3	0.0168538	0.830274
GIPC1	-0.0292814	0.809123
LIN7A	-0.040962	0.641389
TIMM23	0.169136	0.0835077
HAT1	0.142203	0.1709
CASK	0.278277	0.0480115
UQCRQ	0.158298	0.0909611
HGS	0.0711782	0.309554
AURKA	-0.308774	0.0653018
CLGN	0.144398	0.447512
PPP1R12A	0.0529594	0.49988
GAK	0.0118567	0.881159
HNRNPDL	-0.272276	0.06245
XPO1	0.11372	0.162633
BTAF1	0.367402	0.0549788
ATP2A1	0.160709	0.0733442
SPTBN2	0.00433237	0.951099
PLXNB2	0.311454	0.0522097
U2SURP	-0.0510594	0.500745
KIF3B	0.03679	0.731017
PFAS	-0.181632	0.105086
DCLK1	0.40713	0.0543856
ERC2	0.190011	0.186633
KIAA0391	-0.098548	0.254558
SCAMP1	-0.000300064	0.997303
SCAMP2	-0.122662	0.153304
KPNA5	0.0671404	0.363393
ARPC1B	0.100741	0.275283
ARPC2	0.0606454	0.49748
ARPC3	-0.0125186	0.929154
POLR1C	-0.172093	0.0711321
TRIM24	0.112803	0.123059
PGRMC2	0.112655	0.120041
CETN3	0.323947	0.0741069
SMAD9	0.0499359	0.582635
PFDN6	-0.18571	0.102507
WDR46	0.0314603	0.861383
GSTA4	0.331261	0.129396
NKRF	-0.152134	0.0760032
GNPAT	-0.151741	0.0883393
KMO	-0.225275	0.104884
MRPS12	-0.0802321	0.286694
CLIC2	-0.0164328	0.861703
RER1	0.189663	0.0622359
SURF4	0.194991	0.0544649
SPTLC1	-0.221379	0.0541266
SPTLC2	0.0345399	0.665423
OGT	0.0484893	0.49852
PMM2	0.0274285	0.743852
HMGB3	-0.215605	0.120055
PPM1G	-0.133908	0.158443
INPPL1	0.208372	0.362959
EIF3D	0.180201	0.0657588
EIF3H	0.161113	0.0707212
HDAC3	0.111805	0.544291
NVL	-0.0868603	0.402663
BCAT2	-0.13635	0.131867
YY2	0.167022	0.108608
BIRC5	-0.336205	0.0455013
NCAM2	-0.0548763	0.764793
IPO8	-0.121849	0.187061
STX7	0.131756	0.123815
CD3EAP	-0.372151	0.0544649
P4HA2	0.599918	0.0455013
YKT6	-0.00418313	0.959737
ARPC5	-0.0626415	0.368191
POLR2D	0.0244532	0.77907
DDX3Y	0.0488038	0.432854
MAFG	0.350782	0.0603699
RNF113A	-0.309445	0.0685364
DHX15	0.0794707	0.22677
RNMT	0.0872727	0.244216
RRP8	-0.06377	0.584691
CYB5B	-0.0222406	0.843155
PRPF4	0.0221626	0.751015
PHGDH	-0.0474487	0.481231
NDUFS4	0.400666	0.0455013
DYNC1LI2	0.159439	0.10602
PSMD3	0.206999	0.0544649
RBFOX2	0.120401	0.224986
PAPSS1	0.0765867	0.29275
ZW10	-0.157885	0.0974651
SART1	-0.100426	0.187113
GPAA1	0.102784	0.154062
EEF1E1	-0.17094	0.130219
MSI1	-0.0553925	0.660858
HNRNPR	-0.192315	0.0666372
PRPF3	0.0218427	0.792005
TXNL1	0.171433	0.0741069
TPD52L2	-0.0453954	0.538111
EMC8	0.333257	0.0582049
ERI3	-0.16594	0.0769238
FIBP	-0.206078	0.0585
EIF4G3	-0.0668205	0.589427
PPIH	0.0659563	0.428869
HTRA2	-0.0420533	0.54728
AKR7A2	-0.23562	0.0582916
EPB41L2	-0.00446735	0.955099
B4GAT1	0.0855051	0.356052
DENR	-0.240215	0.0669595
XPOT	0.105031	0.176156
DNPH1	-0.382864	0.231129
TIMM44	-0.192895	0.0650363
TRAPPC3	0.00698474	0.9508
CHMP2A	-0.0371371	0.677461
TSPAN6	0.170837	0.0580469
PLRG1	-0.0718751	0.27769
PRC1	-0.196664	0.0927435
RGS10	-0.157449	0.231599
ZNF207	-0.0804062	0.253003
NDUFB5	-0.1939	0.172619
NDUFB3	0.124741	0.185141
NDUFA2	-0.0393713	0.723252
ASNA1	-0.0260624	0.756689
BUB3	0.109551	0.11308
ACTN4	0.0997211	0.183443
NA	0.106709	0.464934
GATC	-0.384764	0.0455013
HTATSF1	0.0625071	0.382425
ITM2A	0.0242102	0.839874
AP1G1	0.158673	0.108856
SYNGR2	-0.182868	0.40365
SGTA	-0.148609	0.129133
ENSA	-0.0370542	0.701509
NARS	0.0329661	0.629387
MYO1B	0.0958578	0.159459
SSNA1	-0.427167	0.126836
NUDT21	0.0134135	0.846465
LANCL1	-0.215589	0.107357
STRN	0.00522881	0.951673
RRP9	-0.0184334	0.876574
AKAP8	0.153145	0.103385
GTPBP6	-0.467829	0.0455013
IDH3B	0.235479	0.0539124
NRDC	-0.0477931	0.518221
CALU	0.180444	0.109083
AHCYL1	0.164455	0.0860299
KIF1C	0.325923	0.0455013
ORC5	-0.0104851	0.911388
NDUFS5	0.0355933	0.749611
ORC4	-0.0287913	0.79911
RAD21	0.273653	0.0878877
AKR1B10	0.397828	0.0767214
TIMM8A	0.257489	0.118539
DHX16	0.26765	0.11308
SSSCA1	-0.160763	0.126941
MED14	0.403883	0.0622359
PRPSAP2	-0.0389267	0.580557
SMARCA5	-0.0952304	0.184206
SPAG9	0.147076	0.106943
KIF5C	0.0357522	0.716125
URB1	-0.311702	0.0697403
ZFC3H1	-0.445792	0.0455013
AQR	-0.0212835	0.785246
OPA1	-0.117027	0.108004
ZEB2	-0.123592	0.192353
KIF1B	0.223248	0.0711321
KDM1A	-0.0457496	0.526201
NME2P1	-0.0160622	0.846825
FADS1	-0.168973	0.0992019
ACSL4	0.109489	0.115813
SNX3	0.0693566	0.36378
MGEA5	0.118769	0.284856
SYNCRIP	-0.134278	0.114371
CDC40	0.238075	0.0632071
RANBP6	-0.0982475	0.37377
NEMF	0.0383493	0.644605
GMDS	0.253639	0.0560496
NMT2	0.155871	0.19002
CCNT1	-0.0231871	0.889821
BUB1B	-0.0966177	0.375001
PLOD3	0.0344825	0.649788
EIF4E2	0.063327	0.452503
DIAPH1	-0.130806	0.259353
SELENOF	0.266076	0.0815241
TSPAN3	0.197681	0.0554385
EXOC3	0.0272596	0.68541
PLIN3	-0.353252	0.0543856
KPNA6	0.156108	0.0846868
UGDH	0.253763	0.0609275
CTNND1	-0.0353537	0.559936
ICMT	-0.0278324	0.748594
EIF1B	0.0137154	0.847343
SNX2	0.0323945	0.708814
DPM1	0.181117	0.067699
USO1	0.00670395	0.94828
MRPS14	-0.239634	0.0547693
HNRNPCL1	-0.260518	0.0613794
CCDC22	0.217689	0.0887424
PQBP1	-0.127882	0.0885103
TIMM17B	-0.036078	0.762306
PRAF2	0.247834	0.127846
DKC1	0.0794435	0.326775
EIF5B	-0.17657	0.0942521
EDF1	-0.159323	0.120064
KIN	0.0726523	0.441411
DNAJA2	0.264389	0.0618513
BRD4	-0.0583371	0.383286
CUTA	-0.105026	0.242766
TBL1X	0.178657	0.0927435
PFDN1	-0.270536	0.0758174
NBN	0.0916743	0.46241
RNGTT	-0.0888866	0.545923
ABCB7	0.10772	0.239346
SRGAP2	0.153452	0.194171
FAM20B	0.201865	0.180282
WDR1	-0.0833026	0.184632
ROCK2	0.021815	0.816438
CLASP2	0.0662862	0.431674
PTCD1	-0.117893	0.248945
CPNE3	0.0356427	0.602468
PPFIA3	0.0525879	0.58264
HIP1R	0.54329	0.0455013
RNF40	0.0633675	0.356991
PHF2	0.0139074	0.881635
ZC3H11A	-0.056446	0.496622
CLUH	0.0348052	0.597403
CAND2	0.00365871	0.964511
TSC22D2	0.143454	0.294118
KDM4A	0.125154	0.308895
DNAJC13	0.00831464	0.903686
CNOT3	0.0432685	0.499787
ANKRD17	-0.0668667	0.457036
SIN3B	-0.677117	0.15597
DNAJB6	0.0374444	0.848142
COQ9	0.182016	0.0859975
GGCT	-0.269257	0.105383
NDUFS7	-0.139035	0.161759
NDUFS2	-0.0724078	0.555985
ZPR1	-0.185747	0.110965
GBAS	-0.113747	0.172265
PDCD6	0.0694209	0.356015
ZNF253	-0.260095	0.048494
TBCA	-0.40155	0.0455013
ATP6V1G1	-0.0217108	0.77907
VPS4B	0.0905381	0.307009
MPDU1	-0.209608	0.0669595
H2AFY	-0.390198	0.0455013
SH3BGRL	-0.154965	0.0725259
FLNB	0.314986	0.0541742
NCOR1	0.105304	0.684248
NDUFS6	-0.03042	0.77907
PEX14	-0.0829958	0.280104
CS	0.099863	0.17143
SPAG7	-0.0511484	0.538111
SEC22B	0.092432	0.205327
PRPF40A	-0.0768561	0.317942
TACC1	0.129887	0.263299
MTX2	0.0107371	0.921803
VPS26A	0.332413	0.0577439
PMPCB	0.152335	0.0666372
SAP30	0.00667432	0.951139
PSIP1	0.0565592	0.424337
ERLIN1	0.076518	0.317942
NDUFS3	0.0269319	0.742407
SRSF10	-0.262159	0.0542755
CLN5	-0.268049	0.0504061
ECI2	-0.167974	0.0825379
KHDRBS3	0.235857	0.0582049
RBMXL2	-0.109135	0.281783
EED	0.107812	0.120055
BANF1	0.25268	0.0577439
SF3B1	0.0191461	0.793827
CSDE1	-0.0403105	0.555985
PRKRA	0.108653	0.227231
GCAT	0.37872	0.108856
NPM3	0.173068	0.389145
LYPLA1	-0.137351	0.0920901
SNRNP200	-0.0387595	0.539453
TIPRL	-0.0364227	0.762306
SURF6	-0.0788708	0.340916
PPM1B	0.0986769	0.605103
UTP20	-0.131343	0.125999
NUP155	-0.0247201	0.7646
RP2	-0.101664	0.365244
WDHD1	-0.140025	0.187113
CRTAP	-0.112962	0.126836
SLC25A12	0.368465	0.0455013
TCEA3	0.0100331	0.951673
PALM	0.200708	0.0553961
ATP6AP2	-0.0620199	0.555885
RNASEH2A	-0.224045	0.0939964
RPP40	-0.0782574	0.530325
EIF3G	0.0395938	0.604954
EIF3J	0.00753717	0.942225
CBR3	-0.323969	0.0455013
PSMD10	-0.123673	0.219563
ZMPSTE24	0.22578	0.0455013
IDH1	-0.169442	0.146187
GATB	-0.157614	0.0711321
SCO1	-0.248684	0.0666372
RBBP9	0.135604	0.245605
STAM2	0.0997562	0.21852
ALDH1L1	0.504089	0.0522097
CCNK	-0.344994	0.0503755
PAK3	-0.0904691	0.319037
ARL6IP5	0.289157	0.0590744
BCAS2	-0.0594657	0.383604
DCTN3	0.0564772	0.503783
DNAJC8	-0.16704	0.0791541
SMNDC1	0.175568	0.0539124
ATP5H	-0.132532	0.168832
FLOT1	0.217477	0.0931267
CDK2AP2	0.0484707	0.503783
ATP5L	-0.0717244	0.49615
CPD	0.320089	0.0523407
GLRX3	0.0984826	0.256291
RSL1D1	-0.221455	0.0813903
CLPX	-0.041209	0.530354
CIAO1	0.0654328	0.346487
ZFAND5	-0.283166	0.0522097
SRP72	-0.0972168	0.198283
DDAH1	0.186094	0.124781
URI1	-0.262738	0.0960923
MTA2	-0.119023	0.108825
ACTL6B	-0.0304688	0.816438
GFPT2	0.144178	0.102973
LTN1	0.211087	0.0853274
NA	-0.0376438	0.575321
IPO13	0.25319	0.110331
MYO1D	0.314785	0.20825
TOX4	0.152636	0.289925
SEC24D	0.322695	0.0455013
UFL1	-0.0243332	0.70643
PHF14	0.00427076	0.957447
UBXN7	0.093629	0.283105
TOX	0.188957	0.187113
SUN1	-0.235742	0.067699
PROSC	-0.183455	0.0810749
ERLIN2	-0.0112793	0.883884
PRPF6	-0.0907046	0.177168
FRYL	-0.281751	0.0632333
GLCE	0.283725	0.108825
GLS	0.17065	0.0599112
USP19	0.165926	0.111106
AP2A2	0.0988267	0.177759
SEC31A	-0.0805546	0.349861
HEXIM1	0.162843	0.102543
UBR5	0.159049	0.0812845
SCAF4	-0.178321	0.0698576
NDUFB6	-0.155328	0.127846
MFN2	-0.237724	0.0455013
UBE4B	0.105444	0.205105
ZFPL1	0.0227358	0.805743
NA	-0.156662	0.143778
NDUFA3	-0.267479	0.136648
NDUFB4	0.0897723	0.286694
NDUFB8	0.0072754	0.9508
NDUFA7	-0.026195	0.811434
RTN3	0.106566	0.410935
LETM1	-0.0819359	0.222863
EPN2	0.283816	0.0544348
ZRANB2	0.182565	0.0630206
SNX4	0.265818	0.152056
LUC7L3	0.0406054	0.55737
KIF20A	-0.100124	0.303679
KIF4A	0.018653	0.807061
GOSR1	0.0882036	0.260629
KAT7	0.0747	0.545816
VAPB	-0.0203543	0.810041
SNAPIN	-0.210801	0.0911135
MPZL1	0.007411	0.948465
NDUFC2	0.00982392	0.909943
NDUFA10	-0.0695524	0.569857
FKBP9	0.561762	0.0455013
CELF2	0.254136	0.0531436
PGLS	-0.240467	0.0878877
SMC2	-0.0582983	0.414911
FARS2	-0.0989511	0.298762
LYPLA2	-0.115855	0.281238
IPO7	-0.0393097	0.626509
SLU7	0.0690576	0.491834
PGM3	0.165295	0.234123
CD2BP2	-0.111614	0.134008
SVIL	0.327731	0.0552333
BAG4	-0.255173	0.0544649
AHSA1	-0.185864	0.0789072
PARN	-0.00847562	0.936588
SGPL1	0.359505	0.0522097
NSA2	-0.0838756	0.311302
SEC24A	0.0614008	0.520676
SEC24B	0.0467467	0.677461
ACSL3	-0.123871	0.100339
POLR1A	-0.0973606	0.135666
PCNT	0.416165	0.0620343
YEATS4	-0.0772583	0.587448
ANP32D	-0.130012	0.427242
STAMBP	-0.176338	0.249457
CPSF4	-0.0544503	0.814507
ASMTL	-0.427803	0.123059
CDS2	0.184072	0.174718
KRT75	0.54655	0.0577439
HERC2	-0.289494	0.262452
RAB3D	-0.0867617	0.415748
SNAP29	-0.0624319	0.599584
OXSR1	-0.0350524	0.693428
HSPA4L	-0.0901601	0.215811
PTBP3	0.119255	0.0897953
LSM8	0.144429	0.102443
AP2A1	0.0947247	0.208568
WIZ	-0.11432	0.195258
STAU1	-0.347466	0.0455013
TTC4	-0.373887	0.0455013
NA	0.126321	0.0967779
BAG2	-0.312481	0.0582049
BAG3	0.068012	0.602988
MAP4K4	0.198496	0.108856
AIFM1	0.00856104	0.910065
GNA14	0.0495699	0.489443
TSPAN13	0.22558	0.0772253
BPNT1	-0.176832	0.114757
FADS2	-0.417482	0.0455013
DDAH2	-0.121864	0.0883393
ABHD16A	0.0576597	0.538497
TXNDC12	0.343212	0.0532831
SYF2	-0.107741	0.154275
MBD3	-0.0262177	0.722395
NUDT3	1.8733e-05	0.999972
NDUFB10	-0.173003	0.110331
CLPTM1	0.152853	0.0942521
TOMM40	0.0739254	0.259353
ACTL6A	-0.137583	0.10602
NSD2	-0.124824	0.121041
CYB5A	0.2552	0.0522097
LDHA	-0.334285	0.0909611
GLUD1	0.381565	0.0455013
DHFR	0.00665982	0.94997
CYB5R3	0.131884	0.414911
GSR	-0.252986	0.0553961
NA	-0.0616336	0.531558
SOD1	-0.0691374	0.729467
PNP	-0.154663	0.301833
HPRT1	-0.0265818	0.732064
GOT2	0.366262	0.0455013
PGK1	-0.0217498	0.801267
AK1	0.29589	0.0534037
ASS1	-0.110708	0.26862
NRAS	0.109055	0.144521
HRAS	0.102466	0.152942
KRAS	0.147918	0.0768961
LDLR	0.512784	0.0455013
TGFB1	0.0136382	0.881627
HLA-A	-0.0523434	0.522499
COL1A1	0.506621	0.0622359
COL2A1	0.540546	0.0613794
COL3A1	0.0428597	0.771102
LMNA	0.417785	0.0455013
APOE	-0.140674	0.295975
FN1	0.395019	0.0553961
TFRC	-0.0808282	0.327639
TF	0.0265161	0.785246
FTL	-0.0494228	0.742407
FTH1	0.423102	0.0455013
HLA-B	-0.0201146	0.846465
HMGCR	-0.334521	0.0455013
CAT	0.0773839	0.52124
RAF1	-0.011059	0.914713
GBA	0.123254	0.0813903
FUCA1	-0.00554321	0.965259
ALDOA	-0.302809	0.0531436
CSTB	-0.485208	0.0549788
ANXA1	0.10619	0.15805
NR3C1	0.226207	0.0812845
PRNP	-0.0920653	0.36533
SOD2	0.245352	0.0539124
OAT	0.367916	0.0767305
TK1	-0.421847	0.0845106
THY1	-0.0279153	0.733326
HLA-C	-0.113783	0.155339
KRT6B	0.57674	0.0455013
KRT1	0.385531	0.0455013
TUBB4A	-0.187153	0.110801
GAPDH	-0.461398	0.0530023
HLA-A	-0.0494734	0.545816
CAPNS1	0.169264	0.145521
TP53	-0.00288636	0.988182
HSPB1	-0.573979	0.0455013
TYMS	-0.0871373	0.488816
RPN1	-0.00773048	0.926028
RPN2	0.143332	0.0801819
GNAI2	0.179018	0.0958351
SLC4A2	0.650259	0.0808564
ATP1A1	-0.0556967	0.439506
ALDOB	-0.334067	0.102078
APP	0.115822	0.117414
ALDH2	0.440527	0.0455013
HMGN1	-0.430049	0.0455013
PRKCG	-0.099145	0.442533
SLC25A5	-0.08923	0.219796
PCCA	0.188312	0.0794128
PCCB	0.0128678	0.887097
ALPL	-0.103066	0.584805
EIF2S1	0.0776126	0.345465
HMGN2	-0.421234	0.0455013
RPLP1	-0.53273	0.0455013
RPLP2	0.142391	0.249575
RPLP0	0.0695444	0.451444
JUN	0.2178	0.0920901
SSB	-0.33584	0.0748406
HLA-A	-0.0421538	0.621167
TFAP2A	-0.209391	0.0541742
ITGB1	0.296142	0.0534037
PRKCB	-0.0990272	0.385048
KRT18	-0.195387	0.11308
KRT8	0.540608	0.0455013
COL5A2	0.091093	0.411709
UROD	-0.0816653	0.508351
FYN	0.404582	0.0455013
GSN	0.376449	0.0612674
PTMA	-0.388005	0.0558241
CDK1	-0.0487819	0.439839
ATP5B	0.402514	0.0455013
S100A6	0.68295	0.0455013
EIF4E	-0.0186558	0.830274
ENO1	-0.153536	0.0808564
PYGL	0.158717	0.102049
GPI	-0.218161	0.0739376
NPM1	-0.0738591	0.410992
TPM3	0.0172512	0.797833
ITGAV	0.369632	0.0587432
HEXA	-0.0820412	0.297917
EPHX1	0.462551	0.0465957
LDHB	-0.452811	0.0728277
NEFM	0.572995	0.0455013
CENPB	-0.0832524	0.420294
PGK2	0.109003	0.223428
P4HB	0.336292	0.0522097
H1F0	0.27138	0.303679
ACYP1	-0.120424	0.670098
CTSD	-0.1034	0.149919
ANXA2	0.451206	0.0455013
CAPN1	-0.122667	0.184512
TUBB	-0.275318	0.051134
PSAP	0.00323509	0.988444
HEXB	-0.183451	0.0522097
PFN1	-0.162846	0.122705
APRT	0.154181	0.227197
EPRS	-0.167361	0.0780137
CTSB	-0.22256	0.0964118
HSP90AA1	-0.171238	0.100817
HNRNPC	-0.289093	0.0670537
UQCRH	-0.157959	0.289153
LAMB1	0.247404	0.0513348
YES1	0.371561	0.0455013
TPM2	0.0385395	0.588505
FH	-0.0117033	0.875741
SP1	0.0596705	0.648301
COL1A2	0.639013	0.0499555
ANXA6	-0.0501297	0.49988
RHOC	0.116408	0.130519
NGFR	-0.246342	0.0752132
ABCB1	0.63857	0.0582916
SLC3A2	0.256973	0.0455013
PFKM	-0.119167	0.201917
HSP90AB1	-0.0115497	0.892235
SRPRA	0.256296	0.0486388
ASNS	0.204569	0.0787668
HMBS	-0.542341	0.0455013
PDHA1	0.186669	0.0889695
CYC1	-0.0467104	0.508667
SNRPB2	-0.0664723	0.40783
SNRNP70	-0.128982	0.120982
HCK	0.266506	0.0455013
ITGA5	0.203298	0.0630206
NFIC	0.299498	0.0504061
VIM	0.583617	0.0455013
RPS17	0.101745	0.377521
KRT7	0.530023	0.0455013
GNAI3	0.0816495	0.295167
ANXA5	0.176583	0.0553961
RPSA	0.080712	0.527488
CD63	-0.094903	0.35536
MRPL3	-0.0630891	0.400784
SNRPA	-0.148153	0.0987228
ENO2	0.0808039	0.264926
ACAA1	-0.137937	0.238015
SRP19	0.0633705	0.460405
GSTP1	-0.551674	0.0455013
SNRPC	-0.05112	0.552001
LGALS1	0.38508	0.0839782
QDPR	0.0353695	0.698934
HMGB1	-0.364475	0.0455013
RBP1	-0.0249385	0.88246
GNAO1	0.0887725	0.754701
SPARC	0.583387	0.047594
GSTM1	-0.0181436	0.875368
TPM1	0.110936	0.205416
CLTA	0.0560788	0.400784
CLTB	0.183945	0.0664427
ANXA4	0.738551	0.0455013
CNP	-0.245192	0.0741069
DLD	0.0185247	0.813325
HNRNPA1	-0.0976479	0.195907
SNRPA1	-0.0206693	0.763187
COX6C	-0.126899	0.190344
PARP1	-0.284615	0.101009
POLA1	0.271194	0.0657915
UCHL1	-0.492661	0.0553961
LTA4H	-0.116525	0.216259
ALDOC	-0.282769	0.0651574
UQCRFS1P1	0.182649	0.0592818
PABPC4L	0.286852	0.0514164
POTEI	0.23194	0.0970994
POTEJ	0.225552	0.110288
UBB	-0.160881	0.47856
UBC	-0.152767	0.496693
RGPD2	0.0517881	0.398958
SETSIP	-0.177844	0.0659429
HNRNPCL4	-0.259705	0.0669595
HSPA1B	-0.0327539	0.656557
PPIAL4G	0.0717967	0.499714
CALM2	0.509852	0.0698576
POLR1D	-0.0557717	0.817304
FDX1	-0.271358	0.051134
RAP2A	0.362894	0.0455013
TROVE2	-0.225858	0.0696844
RRAS	0.546119	0.0455013
HLA-A	-0.0415813	0.634827
HIST1H1E	-0.189011	0.142419
DLAT	0.0450951	0.475898
PTPRF	-0.0191073	0.86513
TXN	-0.0642423	0.55099
COX5B	-0.234566	0.432636
CTSA	-0.185282	0.0651654
MGST1	-0.214622	0.0836945
MAPT	-0.394716	0.0535019
PRKAR1A	-0.0499947	0.530325
ESD	-0.117051	0.0853274
HSPD1	0.0892245	0.244765
HSPA5	0.202023	0.0541742
LAMC1	0.235889	0.0539124
HSPA8	0.0457254	0.492195
SLC2A1	0.169371	0.0878877
EPB41	-0.257211	0.0541742
UMPS	-0.196408	0.0632333
PDHB	0.11478	0.170176
DBT	-0.0480991	0.513034
PYGB	0.0687105	0.361473
PYGM	0.157912	0.106915
RALA	0.167761	0.0696844
RALB	0.231614	0.0455013
BCR	-0.121042	0.202055
SPTB	0.231078	0.0530023
LAMP1	0.14191	0.110965
ACADM	-0.0611767	0.36378
FGFR1	0.0353436	0.864783
TOP1	-0.308936	0.0633812
TOP2A	0.0185867	0.92362
G6PD	-0.0890425	0.188921
UBL4A	0.0926166	0.318872
PC	-0.111559	0.110965
MTHFD1	-0.221458	0.0680046
IGF2R	0.0157865	0.866064
ADH5	-0.198121	0.129133
CDK4	-0.282362	0.0582049
PRPS2	0.196362	0.103243
PABPC1	0.048527	0.439698
PCNA	0.0680328	0.356625
KRT3	0.427137	0.0960923
NEFH	0.553129	0.0455013
COX6A1	0.436596	0.0794128
HARS	-0.0887674	0.222004
COL11A1	0.226357	0.0997881
COL6A1	0.298158	0.06245
COL6A2	0.346922	0.0789291
COL6A3	0.643546	0.0514164
SLC25A4	-0.0518125	0.447198
SLC25A6	-0.137322	0.145546
IMPDH2	0.0218385	0.773266
TPR	-0.0409156	0.545241
CKB	-0.485715	0.0499555
ANXA3	1.05749	0.0455013
BCKDHA	-0.0284561	0.845976
ACTN1	0.265681	0.0544649
SRC	0.266842	0.0455013
PEPD	-0.0821635	0.278979
XRCC6	-0.234507	0.124076
XRCC5	-0.345248	0.0728609
COX4I1	-0.115189	0.216469
RNH1	-0.349207	0.0577439
NCAM1	0.278569	0.314763
ATP1A3	0.00465749	0.951139
EEF2	-0.0418071	0.623837
KRT10	0.304688	0.273342
KRT13	-0.0665537	0.858453
KRT5	0.378213	0.125478
PDIA4	0.0256967	0.690995
P4HA1	0.431716	0.0455013
TPT1	-0.415435	0.059469
ALAD	0.375934	0.0736334
HLA-A	-0.0691977	0.376099
LCP1	-0.069092	0.363114
PLS3	0.00592189	0.945143
APEH	0.0115551	0.885877
ETFA	0.600994	0.0504061
PRKAR2A	0.189628	0.0627564
ENO3	0.168123	0.131717
GTF2F2	0.0167166	0.850359
CD59	-0.0292067	0.866703
MTHFD2	-0.0352294	0.66649
GFAP	0.661685	0.0455013
CD99	-0.616744	0.0455013
PRKCSH	-0.0737495	0.36378
FDPS	-0.0838911	0.402679
COX7A2	-0.193966	0.280348
AKR1A1	-0.140948	0.0970994
PKM	-0.0343045	0.698624
HSP90B1	0.207591	0.0539124
CCNB1	-0.270768	0.0622359
MYL6B	-0.0723686	0.27344
IDE	0.169645	0.0942521
HNRNPL	-0.132384	0.132506
DARS	-0.112993	0.15597
JUP	0.0288802	0.807314
UQCRB	-0.0346434	0.79911
AKR1B1	0.175861	0.210931
PVR	0.046658	0.682082
RAC2	0.00612482	0.9508
GSPT1	-0.0649025	0.383785
PGAM2	0.0267751	0.877612
EZR	-0.119603	0.183443
ATP6V1B1	0.0505133	0.563012
UCHL3	0.0583109	0.49748
CD46	0.00224158	0.988675
NME1	0.032951	0.737271
NQO1	-0.0695168	0.559466
GNS	0.109917	0.315216
RPS2	0.0209718	0.877333
TCF3	-0.350728	0.0534037
DSP	0.172203	0.21852
RPA2	-0.276448	0.06245
COX7C	0.342304	0.102507
TIMP2	0.14285	0.185952
NQO2	-0.238177	0.0789072
H2AFX	-0.157731	0.130815
CBR1	-0.299026	0.0549788
HLA-A	-0.110094	0.133945
HLA-A	-0.0977339	0.211092
ACADS	0.637016	0.0504061
CREB1	-0.0285469	0.749923
GLB1	0.0937705	0.524898
PPP3CB	0.338853	0.0553961
NCK1	-0.00594785	0.942835
HIST1H1B	-0.260632	0.0789072
HIST1H1D	-0.164021	0.140556
HIST1H1C	-0.208194	0.0987228
POR	0.174622	0.0748406
MGMT	-0.429972	0.0691775
GNB3	0.265729	0.0455013
ATP2A2	0.0754388	0.232436
STMN1	-0.579446	0.0455013
YBX3	0.251842	0.0455013
ZFX	0.187874	0.164826
ZNF24	-0.184947	0.0814625
NAGA	0.0576867	0.70643
HSPA6	-0.179693	0.0772253
RHOQ	-0.0795466	0.676251
HMGA1	-0.00592704	0.947088
ZNF7	-0.0480445	0.700215
TMEM11	0.128295	0.0994162
GOT1	-0.056156	0.462467
PRKCA	0.0803801	0.438412
GJA1	0.0639471	0.513334
SMPD1	-0.167127	0.192353
UBTF	0.0581583	0.40783
JUND	0.369899	0.0455013
NDUFB7	0.00163503	0.990711
PRKACA	0.0535069	0.496555
CAPN2	-0.00387927	0.964892
DES	0.562741	0.0455013
CEBPB	0.129706	0.291891
GAP43	-0.249379	0.0842842
PTPN2	0.0186637	0.839338
CTPS1	0.0978359	0.137571
ENG	-0.00159571	0.991823
DDX5	0.0569019	0.431535
PFKL	-0.131634	0.133806
LGALS3	0.366582	0.100546
PSMC3	-0.00995217	0.908246
TCP1	-0.09201	0.29585
PTPN1	-0.243354	0.0549788
IGFBP2	-0.0395017	0.761074
ERCC2	-0.162765	0.107021
RPL35A	0.0643072	0.50668
ARF4	0.122606	0.326775
RPL7	-0.0602503	0.615168
VCL	0.196771	0.158783
HLA-B	-0.0539911	0.627164
SON	-0.0179747	0.861273
NELFE	0.00524789	0.952394
RPL17	0.0767103	0.506915
PGAM1	0.0672441	0.691856
RCC1	-0.0981111	0.252428
ATF1	0.0308795	0.76079
LIG1	0.161243	0.0749744
XRCC1	-0.0852706	0.293185
KRT4	0.368319	0.127846
CDH2	0.508653	0.0622708
GNAT2	0.271518	0.0455014
MYL12A	0.128382	0.298983
PLCG1	-0.245327	0.0619022
VCAM1	0.967076	0.0455013
NCL	-0.285526	0.0504061
HK1	0.61043	0.0455013
POLR2C	-0.0522454	0.4547
POLR2E	-0.075245	0.30381
NDUFV2	0.365919	0.0455013
ERCC3	-0.100441	0.402225
EIF2AK2	-0.320655	0.0733442
SRM	0.0187685	0.807061
CSNK2A2	0.126975	0.164016
NFKB1	0.36122	0.061415
ATP2B1	0.391224	0.0455013
EIF2S2	0.0494628	0.514949
ANXA7	0.412544	0.0455013
TBP	0.188513	0.0860599
POU3F2	-0.446981	0.0455013
BTF3	0.0740052	0.283105
RAB3A	-0.302337	0.0455013
RAB5A	0.244202	0.107122
RAB6A	0.182193	0.0644482
PSMB1	0.0388972	0.676689
M6PR	0.141075	0.0794128
ATP4A	-0.0175966	0.814909
HIST1H2AD	-0.0984081	0.409256
COX5A	0.333075	0.0514164
LMNB1	-0.0889092	0.297092
CAST	-0.156332	0.137354
IMPDH1	0.100617	0.176215
COL5A1	0.273581	0.0769238
RASA1	0.391863	0.0543856
PTMS	-0.0744778	0.524106
PRPS1L1	0.21512	0.0666372
CDK11B	-0.225432	0.184352
PTN	0.748488	0.046439
GSTM3	-0.269764	0.0911135
ATP6V1B2	0.0970225	0.178223
ATP6V1C1	0.0828139	0.322275
CSRP1	-0.239081	0.0778173
FLNA	-0.0977402	0.152903
MAOA	0.538141	0.0544348
ACO1	-0.0726588	0.308219
TAF1	-0.19599	0.399563
MDK	0.27008	0.0622359
VDAC1	0.289223	0.0455013
FGFR2	0.00775773	0.97689
BGN	0.623636	0.0593939
SDHB	0.0831337	0.229437
BCKDHB	0.00525523	0.95249
COMT	-0.0618881	0.36378
MUT	0.109816	0.201784
OSBP	0.0986278	0.172619
PCMT1	-0.126282	0.214025
FBL	0.123313	0.0916071
RPS4Y1	0.156296	0.165409
GART	-0.286126	0.06245
PAICS	-0.332876	0.0543856
SCP2	0.152251	0.0964365
UBA1	-0.211733	0.0814625
NME2	0.0406233	0.616634
ENPP1	-0.18888	0.115813
USF1	0.00972693	0.919871
HIST1H1T	-0.0766294	0.46299
FDXR	-0.0184723	0.929986
PRKACG	0.153544	0.116177
HNRNPA2B1	-0.112226	0.144224
PRKACB	0.110936	0.174383
UQCRC2	0.0783285	0.248678
TCEA1	-0.0758976	0.439536
SFPQ	-0.0911143	0.216782
TUBG1	0.0854455	0.442717
PPIB	-0.0953612	0.25808
ME2	0.0368742	0.595004
GLDC	-0.184421	0.130155
WARS	-0.212395	0.100926
RPS3	0.0995954	0.430111
GCSH	0.0799285	0.411868
JAK1	0.147299	0.124823
PTPRD	-0.100132	0.224658
SP100	-0.274861	0.0908247
MCC	0.575021	0.0553961
NFYA	-0.117753	0.0938538
AHCY	-0.140831	0.166795
HIST1H2BO	-0.012799	0.837821
CFL1	-0.12688	0.183047
EIF4B	-0.047471	0.49988
ATP2B4	0.370459	0.0455013
CPT2	-0.127735	0.15202
DTYMK	-0.260683	0.0563394
RRM1	-0.172681	0.142715
LAMA2	0.74613	0.0455013
CHM	0.110463	0.293908
NR2F2	0.0847768	0.336381
EEF1B2	-0.177486	0.198848
ATP5F1	-0.0692887	0.323873
ACP1	-0.201045	0.06245
ACAT1	0.133176	0.121464
TNC	0.0699106	0.708814
MYL9	0.173349	0.297092
POLR2A	0.000882931	0.992412
CDK2	-0.0103567	0.903703
MCM3	-0.0123467	0.881767
RPS12	0.0909716	0.475343
BRD2	-0.111556	0.146339
YY1	0.0577088	0.422093
DNAJB1	-0.179451	0.0908247
ATP5A1	0.374089	0.0455013
PSMA1	0.0134582	0.861703
PSMA2	-0.0246559	0.738438
PSMA3	0.0305872	0.707602
PSMA4	0.0947414	0.325644
MSN	-0.022546	0.758318
DDX6	-0.0438244	0.538111
CTNNA2	0.0680885	0.298164
DNMT1	-0.025832	0.722776
U2AF2	-0.0418638	0.538929
RPL13	0.15589	0.280348
IVD	0.0322563	0.737893
S100A4	0.520671	0.0582371
MGAT1	0.670207	0.0455013
HMGB2	-0.275096	0.0547693
PTBP1	-0.216341	0.0767214
TARS	0.0598856	0.394734
VARS	0.0861122	0.19583
EEF1G	-0.0277775	0.789566
FKBP2	0.18945	0.077143
STOM	0.138772	0.196527
AK4	0.260316	0.0633812
YWHAQ	0.0783408	0.469673
MAPK3	0.0166526	0.869381
MARK3	-0.0378947	0.694023
RPL10	0.0687236	0.603662
RPA1	-0.157938	0.202192
APEX1	-0.377554	0.0544649
DCK	-0.00487971	0.957447
CAD	-0.22584	0.0743963
CALR	0.0965473	0.18235
MAP4	-0.257667	0.0520162
CANX	0.082582	0.19566
PSMA5	0.0956896	0.249575
PSMB4	0.0453145	0.580349
PSMB6	-0.123566	0.226059
PSMB5	-0.0010056	0.99083
GSTM2	-0.144227	0.196305
ABCD3	-0.0455618	0.477235
LOX	0.448539	0.0499555
ACADL	0.486678	0.0722165
NDUFS1	0.273729	0.0455013
POLD1	-0.0291279	0.677461
TEAD1	0.173984	0.0666372
SMARCA1	-0.105272	0.249457
MAPK1	0.0611975	0.435385
ERCC5	0.0411474	0.598664
GRN	-0.233145	0.168362
LAP3	0.1199	0.199462
CD34	0.980294	0.0455013
GTF2E1	0.141288	0.096047
GTF2E2	0.0408309	0.718985
TPP2	0.0547246	0.481856
IMPA1	-0.022045	0.742873
EPHA2	0.30059	0.0455013
EPHA3	-0.0201131	0.801527
EPHA8	0.147772	0.0691775
EPHB2	0.0183728	0.813366
SHC1	-0.0573026	0.518374
MPG	-0.183725	0.142133
CRABP2	-0.15959	0.254909
COL4A5	-0.549698	0.0455013
TKT	-0.139197	0.110801
RBMS1	0.289362	0.0534037
PML	-0.130343	0.168832
EEF1D	-0.410062	0.060448
CRABP1	-0.231006	0.129163
PDHA2	0.21161	0.070608
MARCKS	-0.297849	0.0582916
GNA11	0.137277	0.0993865
ALDH4A1	-0.199013	0.0728811
ERP29	-0.142826	0.20466
PRDX6	-0.293753	0.0796456
C21orf33	-0.147878	0.137205
BLVRB	-0.229668	0.0455013
PRDX5	-0.179328	0.0582049
DDT	-0.327266	0.0544649
PRDX3	-0.0619703	0.439506
ATP5D	0.295084	0.0455013
RPL12	0.0847257	0.44731
ECHS1	0.200902	0.0936485
CMPK1	-0.089011	0.249457
PEBP1	-0.289862	0.0633812
PDIA3	0.138896	0.15274
PPP2R1A	-0.0530415	0.578001
PPP2R1B	-0.0361827	0.703011
CDC27	-0.0650581	0.363036
PPIF	-0.00131729	0.989291
NMT1	0.0311635	0.713594
HLA-A	-0.0433866	0.59864
HLA-A	-0.161857	0.0739376
HLA-A	-0.0966661	0.214025
HLA-A	-0.17335	0.0710503
HLA-A	-0.116489	0.119018
HLA-B	-0.0201146	0.846465
HLA-B	-0.0144254	0.896912
HLA-B	-0.0142347	0.909943
HLA-B	0.00212494	0.987287
HLA-C	-0.116032	0.183047
HLA-C	-0.0841075	0.29585
HLA-A	-0.0560813	0.447198
HMOX2	0.131456	0.0883418
ADSS	0.0868624	0.334091
LRPAP1	-0.184376	0.0651654
TSPO	-0.03511	0.756441
ADSL	0.00809656	0.925717
PKLR	-0.0637059	0.411823
CLIP1	0.142679	0.151045
SRI	0.169749	0.0621296
POLR2B	0.0986897	0.217033
SDHA	0.0136054	0.870692
CORO1A	-0.315348	0.0522097
GDI1	-0.117474	0.133238
MAT2A	-0.125896	0.145125
PRKAR1B	-0.0967626	0.17503
PRKAR2B	0.291775	0.0490946
CPS1	-0.225806	0.106915
RRM2	-0.173897	0.0713581
TIA1	-0.0669084	0.339077
DNAJA1	-0.0998851	0.20699
AKT1	0.0163026	0.850134
UQCRC1	0.227481	0.0534037
HIBADH	0.168843	0.0752132
ATIC	-0.354992	0.0522097
HNRNPH3	-0.256609	0.0543856
HNRNPH1	-0.102563	0.179567
YWHAB	0.0659796	0.541593
SFN	0.111761	0.420031
STIP1	-0.128675	0.194912
S100A11	0.7201	0.0534037
L1CAM	-0.0821593	0.405271
PRDX2	-0.442741	0.0534037
PYCR1	0.115709	0.127219
RPL9	0.0204265	0.881627
ACSL1	0.416778	0.0504061
KIF5B	-0.0901338	0.206238
CSTF2	0.0846291	0.376016
DUT	-0.106868	0.241649
ABCC1	0.443137	0.0455013
MCM4	0.000819913	0.99153
MCM5	0.0765043	0.235282
MCM7	-0.0969228	0.216049
SHMT1	0.274668	0.0622359
SHMT2	0.167243	0.0826828
HSPA1L	-0.026764	0.67507
HSPA4	-0.0767974	0.326221
PFN2	-0.288083	0.0630206
CTNNA1	0.000731078	0.992857
CTNNB1	0.119289	0.0846868
PCGF2	0.115253	0.15837
PHB	0.0926597	0.175575
SERPINB6	0.400861	0.0801819
NF2	-0.0723896	0.366643
RDX	-0.0963749	0.230206
RPA3	-0.174504	0.141871
RFC4	-0.121012	0.115955
RFC2	-0.0083206	0.902636
RFC1	-0.038677	0.576486
RPL22	0.0203369	0.877333
GTF2F1	-0.063916	0.544509
SPR	-0.0925266	0.288523
CBS	-0.304861	0.0666372
KRT9	0.30432	0.154275
AGL	-0.13866	0.244216
MYH9	0.0236683	0.811434
MYH10	-0.253571	0.051134
COPB2	-0.0709761	0.269254
ACTN2	0.301047	0.0513231
SOAT1	-0.301289	0.0522097
ADD1	0.108978	0.219054
BSG	-0.303593	0.0682025
FUS	-0.150517	0.0872898
NUP214	-0.193284	0.0853274
DEK	-0.0970373	0.211092
MYH11	-0.00183646	0.989291
PPM1A	-0.0676004	0.558878
KRT2	0.208033	0.273254
HMGCL	0.0827593	0.337511
PSMC2	0.0392447	0.58589
ARL2	-0.200418	0.0826243
ARL3	0.00713245	0.952346
MAP2K2	0.0306244	0.771702
ATP5C1	0.305483	0.0455013
ATP6V1E1	0.11308	0.15433
CPOX	0.0621126	0.656477
RPL4	-0.152062	0.124823
NUDT1	-0.309297	0.0455013
LONP1	-0.0395084	0.573694
PGM1	0.431897	0.06245
PPP1CC	-0.102512	0.148072
GNL1	-0.129747	0.17373
POLR2I	0.0374537	0.584691
DLST	0.0392491	0.555985
HSD17B2	-0.0519641	0.587448
SRP14	-0.468404	0.0455013
NUP62	0.112682	0.109721
HPCAL1	0.230707	0.0577439
FDFT1	-0.225704	0.0752132
TAGLN2	0.140406	0.137581
TALDO1	-0.0775867	0.389609
SNCA	-0.488177	0.0630206
ETFB	0.519414	0.0522097
RBMX	-0.124356	0.152383
GNAL	0.205659	0.0567902
ATP6V1A	0.114315	0.120302
HSPA9	0.0791622	0.295167
EIF4A3	-0.043369	0.558756
RPS19	0.0416015	0.749967
RPL3	0.0299335	0.77938
COL18A1	-0.304952	0.0455013
DDOST	0.181559	0.0706604
ANP32A	-0.493438	0.0577439
FEN1	-0.15435	0.131054
CUX1	0.151453	0.186994
CAPG	0.349875	0.0994162
CAP2	-0.0733509	0.627164
TXLNA	0.299482	0.0541742
CCT6A	-0.127669	0.187826
PBX1	0.130171	0.19187
RPL13A	-0.0502534	0.707499
ARL1	0.145663	0.10602
MLH1	-0.0451422	0.735639
STAT3	0.123899	0.227613
PEX19	-0.0937442	0.255607
MDH1	-0.221389	0.110965
MDH2	0.0809874	0.332144
RFC5	-0.0153545	0.864037
RFC3	-0.0418627	0.559514
HADHA	-0.158873	0.0752132
EIF2S3	0.121945	0.113703
CETN2	0.22837	0.0680046
PRPH	0.550916	0.0499555
BUD31	-0.0372493	0.558878
NAA10	-0.370908	0.0455013
PPP1R2	-0.442916	0.0455013
CSK	-0.0427956	0.596459
GARS	0.0330147	0.66652
IARS	-0.156743	0.151659
EIF1	-0.0345417	0.683355
PRKCI	-0.0808671	0.440121
ACTR1B	0.129483	0.169225
TMPO	-0.133198	0.154787
TMPO	-0.169661	0.0992019
STAT1	-0.101638	0.218848
STAT6	0.200935	0.106175
STAT5A	0.153622	0.482841
SKIV2L2	-0.0989197	0.154306
MTOR	-0.116288	0.227889
PI4KA	0.756879	0.0455013
EPS15	0.407454	0.0553961
CASP3	0.0717182	0.429998
CASP2	-0.175749	0.0666372
RPS27	0.0801717	0.564882
HELZ	0.068213	0.784715
RBM34	-0.0597903	0.456852
LRPPRC	-0.177933	0.066313
ACAA2	-0.0614476	0.344425
RPL35	0.0661215	0.632328
CDKN2A	-0.439094	0.0774064
CDKN2B	-0.607713	0.046439
PRCP	-0.182702	0.082762
ECE1	0.107566	0.308247
SLC1A4	0.273703	0.0455013
PAFAH1B1	0.0329407	0.7265
MCAM	-0.0397554	0.68541
MATR3	-0.170302	0.0682025
MSH2	-0.0780516	0.387499
GPD2	0.466305	0.0503755
SSR1	0.315998	0.0455013
RANBP1	-0.288625	0.0748406
NAMPT	-0.163073	0.0971065
PSMC4	0.0556437	0.406604
TSFM	0.0204114	0.81989
PPIC	0.381961	0.0909611
VDAC2	0.223021	0.0491032
ACADSB	0.272501	0.112197
CBX5	-0.368065	0.0455013
USP5	-0.0630074	0.415378
MAPK9	-0.120033	0.171708
MAP2K4	0.175948	0.172619
MKI67	-0.283763	0.0455013
RANGAP1	-0.0705213	0.377158
RECQL	-0.241985	0.0884402
NOP2	0.0535653	0.581838
ATRX	0.212529	0.0909611
CRK	0.0561338	0.52209
CRKL	-0.215464	0.0656856
MTIF2	-0.301384	0.0535019
BAG6	0.100485	0.184512
GSTM5	-0.0559027	0.579452
NSF	0.0872816	0.228523
MAP2K3	0.168045	0.101778
BRCC3	0.116912	0.28413
RPL27A	-0.245543	0.117555
RPL5	0.0270688	0.796307
RPL21	-0.124012	0.345845
RPL28	-0.102467	0.382575
RPS9	0.111477	0.388368
RPS5	0.0507676	0.646346
RPS10	0.0510277	0.646064
MAP1B	0.0048008	0.95249
GNPDA1	-0.293515	0.0916071
NEDD4	0.439784	0.0741069
YAP1	0.0540802	0.652737
UTRN	0.330478	0.0600197
IQGAP1	0.0956843	0.238129
GYG1	0.0455018	0.754701
STT3A	0.131084	0.106952
PLA2G4A	0.283373	0.0812845
CAPZA2	0.0555745	0.466783
CAPZB	-0.0576223	0.355241
EIF1AX	-0.0098515	0.903333
QARS	-0.105315	0.262403
RPL29	-0.281621	0.102049
UQCRFS1	0.134097	0.130009
ATP5O	0.051666	0.44436
LIMS1	0.160762	0.138946
SLC6A9	0.744736	0.0455013
PREP	0.0910939	0.365996
ME1	0.174804	0.102049
PIP4K2A	0.148985	0.335776
ARCN1	-0.0208626	0.785246
LSS	-0.125011	0.1362
PPP3CC	0.267795	0.0791541
GCLC	-0.0987729	0.202259
GCLM	0.207117	0.0860599
CD151	0.197746	0.0711321
PSMD8	0.224684	0.0582916
PRRC2A	0.107314	0.177168
GSS	-0.101497	0.321641
CCT5	-0.229014	0.123059
PTDSS1	-0.204826	0.0629337
KRT6C	0.389337	0.127846
NES	-0.205812	0.286764
HSPA13	0.0572547	0.568447
CSNK1A1	0.139602	0.0929813
IDH2	-0.0913965	0.189794
PITPNB	-0.09002	0.36011
HSPA7	-0.233449	0.0520162
NA	-0.191137	0.148037
POLD2	-0.0777422	0.256147
MARCKSL1	-0.315768	0.0504061
ALDH9A1	-0.0820699	0.348867
RPL34	-0.0330622	0.820422
LMAN1	0.129609	0.0708122
NASP	-0.182746	0.118769
FASN	-0.369729	0.0656856
FNTA	-0.243864	0.0814625
FNTB	0.0885158	0.567995
CCT3	-0.117855	0.160391
MRPL19	-0.0729615	0.472406
ARRB1	-0.0830691	0.452771
TUFM	-0.275822	0.0491681
ALDH7A1	-0.282638	0.055511
GLUD2	0.6337	0.0455013
CENPF	-0.185115	0.056439
SRP9	-0.43634	0.0539124
PCYT1A	0.185794	0.0560496
AARS	0.0135904	0.876722
CARS	0.100501	0.221937
HARS2	-0.106193	0.206314
SARS	-0.0238669	0.753843
PPM1F	0.0409654	0.811434
PRIM1	-0.0283263	0.748594
PRIM2	0.1664	0.29585
CSNK1E	0.159217	0.06245
CTCF	0.00444039	0.957392
PSMB3	-0.0131672	0.869381
PSMB2	-0.205092	0.0522097
MCM2	0.109031	0.115413
ACADVL	-0.168187	0.0582916
YLPM1	-0.0623055	0.501373
TMED10	0.230856	0.0504061
RBM25	-0.0891031	0.25858
EIF2B2	-0.100149	0.277597
HINT1	-0.310274	0.0524077
NUP153	-0.181395	0.0697522
RANBP2	0.0504748	0.494469
NDUFV1	0.278588	0.0455013
GSK3A	-0.178686	0.10602
GSK3B	-0.0291649	0.728737
TAF6	0.165545	0.240215
SEPHS1	0.0762704	0.297092
GMPS	-0.206518	0.0860599
LIG3	0.0443346	0.506915
MRE11	-0.0098695	0.902636
GNAQ	0.144377	0.0978129
IDH3A	0.19528	0.0825379
MMP14	0.309264	0.0534303
GDI2	-0.0997914	0.200767
EMD	0.038685	0.672692
CPT1A	0.00896767	0.908175
SERPINH1	0.322266	0.0577439
ST13	-0.00719463	0.939291
VASP	-0.326362	0.0570107
DNM2	-0.00844303	0.917208
METAP2	0.0111187	0.910065
NUDT2	-0.0235561	0.799941
CDK7	0.0713982	0.303679
KNTC1	-0.172103	0.153772
RASSF2	-0.0653358	0.748594
CDK9	0.104075	0.241797
PPT1	-0.350063	0.0455013
RPL14	-0.174488	0.158504
CCT8	-0.164463	0.165409
CCT4	-0.134274	0.124747
ATP1A2	0.0187729	0.794699
ANXA11	0.0747367	0.369341
PAPOLA	0.034471	0.615118
FXR1	-0.0261603	0.68928
FXR2	0.0740113	0.266062
RAB5C	0.131009	0.152056
RAB7A	0.14626	0.0697522
RAB9A	0.203581	0.171068
RAB13	0.0106045	0.910065
DAP3	-0.175933	0.0751375
DUSP3	0.00507431	0.974239
SMARCA2	-0.0332299	0.632383
SMARCA4	-0.169249	0.06245
IDH3G	0.284944	0.0544031
GALK1	0.0126438	0.87044
SSR4	0.121613	0.297092
BCAP31	0.0783359	0.313528
MECP2	-0.0275375	0.684977
HCFC1	0.0183519	0.801267
ALDH3A2	-0.182463	0.0534037
ALDH5A1	-0.272073	0.0504061
HSD17B4	-0.197928	0.0742167
PSMD7	0.107672	0.241649
STAT5B	0.153622	0.482841
USP11	0.202098	0.0711321
CLCN7	0.073116	0.508667
VAMP7	-0.0165609	0.842218
RPS6KA3	0.163746	0.165718
NR0B1	-0.302653	0.0522097
HDGF	-0.0361817	0.63135
MNAT1	0.149456	0.131867
UBE2E1	-0.0627985	0.442533
NDUFA8	-0.0545162	0.570235
HNRNPA3	-0.0708687	0.426566
PGD	-0.233247	0.0858205
HNRNPM	-0.0739719	0.317942
KPNA2	-0.0678665	0.337819
KPNA1	-0.0768977	0.26905
NCBP2	0.0502547	0.716443
RAP1GDS1	0.00470274	0.974239
POLR2H	0.0253373	0.717339
POLR2J	-0.0121627	0.903703
MAP2K6	-0.342778	0.0543856
ARHGDIA	-0.0655211	0.337511
ARHGDIB	-0.0899652	0.363246
SLC7A2	-0.0742642	0.79911
AGFG1	-0.201378	0.06245
HNRNPF	0.177726	0.0993022
GTF2A1	0.0410969	0.693254
GTF2A2	-0.00367545	0.974241
MSH6	0.0138679	0.881589
KIF11	-0.159259	0.0802445
RBM5	-0.00882377	0.910432
RIDA	-0.331785	0.0513254
SMS	-0.267821	0.0577439
HK2	0.101464	0.314572
HK3	0.189731	0.0839856
MRPL12	-0.138483	0.131832
THOP1	-0.135214	0.142419
CAPZA1	-0.104305	0.234343
HMGA2	-0.168249	0.104202
CRIP2	-0.475812	0.0455013
NUP98	-0.109196	0.129149
BLVRA	-0.159525	0.0790384
SLC25A1	0.126213	0.102014
PPP5C	-0.146575	0.105429
PLK1	-0.181766	0.0623796
ARFIP2	0.00992965	0.955099
ARFIP1	0.162272	0.115692
ACLY	-0.0654121	0.46299
METAP1	-0.00980636	0.921156
SUCLG1	0.113434	0.233983
MVD	0.225622	0.188656
RABGGTB	0.0148321	0.883638
COPB1	0.00320587	0.979178
COPA	-0.00892683	0.912073
CTSC	-0.26473	0.0539124
CLTCL1	0.0727083	0.290355
AP2S1	0.0926726	0.261222
HCCS	-0.173671	0.0522097
SLC16A1	-0.194281	0.11308
IST1	0.0845119	0.538497
SEC24C	0.137237	0.107621
SUB1	-0.0859444	0.482841
CLNS1A	-0.259246	0.154275
BLM	-0.241368	0.0626694
RARS	-0.155087	0.0739376
ATXN3	0.172531	0.392403
CACNA2D1	0.132511	0.134899
YARS	0.104992	0.200606
USP14	-0.166621	0.155923
PRKAG1	0.0336162	0.733326
PRKAA2	0.0766054	0.301914
HSPA2	-0.0686802	0.310592
BCAT1	-0.107497	0.164826
ATP12A	0.00821142	0.912755
ATP1B3	-0.103542	0.191446
RAD23A	-0.135422	0.131867
RAD23B	0.0224758	0.83032
EPHB3	-0.0497796	0.421944
EPHA5	0.00050076	0.996048
EPHB4	0.0988233	0.14329
EPHB1	0.0203182	0.798252
EPHA4	-0.247422	0.0880974
AK2	-0.0306937	0.690995
ALDH18A1	0.235972	0.0737476
NAPA	0.184627	0.0534037
EIF5	-0.176625	0.249575
SLC12A2	0.593105	0.0455013
PSMD4	0.147498	0.0725259
DRG2	0.110696	0.16673
CSE1L	-0.0964181	0.328878
VCP	0.0212066	0.756441
MFAP1	0.0299348	0.677826
HADHB	-0.128381	0.108004
MANF	-0.0119244	0.901871
AFDN	0.167234	0.0736334
NAP1L1	-0.0582952	0.454331
CASP7	-0.21809	0.198283
CASP6	-0.141885	0.422093
ADK	0.221079	0.0736334
ADAR	-0.317389	0.0455013
CDH11	-0.172985	0.0623595
TPD52	-0.268632	0.0845371
SEC13	0.0413977	0.49015
SNU13	0.156366	0.0665045
NPEPPS	0.0129006	0.868927
HNRNPH2	-0.100257	0.186532
OXCT1	0.221723	0.0648295
SUMO3	-0.207602	0.0582049
EIF3B	0.0376893	0.591776
FCGRT	0.0114298	0.889521
BID	-0.180457	0.117258
RRP1	-0.252873	0.0756481
MARS	-0.235414	0.0853274
ARPP19	-0.057196	0.63135
AP1S2	0.220195	0.0887424
ATP5I	0.435101	0.0455013
EIF6	-0.108046	0.114371
CAV3	0.602775	0.0512496
CTBP2	0.121741	0.105826
NDUFA6	-0.174486	0.0544031
PEX3	0.176297	0.0878877
HSD17B7	0.0588418	0.617821
H2BFS	-0.0112283	0.855741
TMEM33	-0.0709521	0.348696
SYNJ2BP	0.0162593	0.845589
PCBP3	0.00187651	0.984449
NUP107	-0.0864329	0.204158
EEFSEC	-0.0267709	0.693254
EPPK1	0.606017	0.0527935
MTPN	-0.380429	0.0631463
HIST1H2BD	-0.0112283	0.858453
ARPC4	0.0537935	0.520372
TPI1	-0.287811	0.067699
EIF3E	0.143762	0.108004
SEC61B	0.353776	0.0455013
PPP4C	0.0262139	0.729023
GABARAPL2	0.0836914	0.39504
UBE2G2	0.0153072	0.881159
MYL6	0.0627916	0.504416
ACTB	-0.0460786	0.513334
RAC3	-0.0158347	0.851417
EIF4A1	-0.093272	0.410485
RPS20	0.0295074	0.812622
PRPS1	0.202904	0.0880974
PSMA6	0.0161233	0.809086
S100A10	0.484795	0.0529277
CDC42	0.0800497	0.274215
DSTN	0.0382422	0.67697
GMFB	-0.0955847	0.279241
RAB8A	0.160087	0.113408
SPCS3	0.105296	0.278272
SRP54	-0.0223569	0.770537
RAB4B	0.343599	0.0887798
RAB2A	0.116864	0.137205
RAB5B	0.273798	0.112197
RAB10	0.0157789	0.819707
UBE2M	-0.146314	0.113484
UBE2K	-0.0056479	0.951139
UBE2N	-0.0259079	0.8427
RAB14	0.337712	0.0455013
ACTR3	0.0299806	0.648673
ACTR2	0.0057438	0.937303
ACTR1A	0.105649	0.243775
COPS2	0.0398836	0.530325
POLR2F	0.0264229	0.698624
ABCE1	-0.0415907	0.583007
RAP1B	0.14597	0.0666372
RAP2B	0.26002	0.0504061
MAX	-0.0221147	0.773967
RPS3A	0.0862118	0.497681
RPL26	0.0625464	0.611051
PSME3	0.0616237	0.403465
RPL15	0.0277907	0.839583
RPL27	0.329879	0.0543856
ATP6V0D1	0.286858	0.06245
RPL37A	0.120217	0.305515
RHOA	0.08542	0.250432
HSPE1	-0.232688	0.06245
SEC61A1	0.335577	0.0455013
VBP1	0.00884971	0.921156
STXBP1	0.319484	0.0881832
B2M	-0.00119968	0.994022
DAD1	0.445734	0.0455013
COPZ1	-0.0755186	0.240558
RPL37	-0.0208862	0.857926
SUMO2	-0.154205	0.096047
UFM1	-0.115891	0.124577
DCAF7	-0.0317238	0.756732
WDR5	0.0702943	0.247535
AP1S1	-0.0642343	0.369115
NUTF2	0.0475755	0.592099
HNRNPK	-0.0836542	0.287183
YWHAG	0.113202	0.33197
RRAS2	0.53991	0.0455013
TIMM10	-0.00640216	0.962173
RPS7	0.15962	0.243775
PPP1CA	-0.0663898	0.297693
PPP1CB	-0.10128	0.14019
NCS1	0.154459	0.229346
PSMC1	-0.00654591	0.925717
PSMC5	0.0357164	0.594082
RPS8	0.0180662	0.881635
RPS15A	0.0333356	0.838665
RPS16	-0.0283824	0.829008
UBE2G1	-0.19349	0.129396
YWHAE	0.0102922	0.935376
RPS14	0.0926795	0.474893
RPS23	-0.031559	0.816438
RPS18	0.0605923	0.584108
RPS29	0.0509528	0.728444
RPS13	0.124694	0.385704
RPS11	0.108137	0.414402
SNRPE	-0.0996701	0.232155
SNRPF	0.13833	0.213067
SNRPG	-0.0292347	0.716125
LSM6	0.039159	0.555985
SNRPD1	-0.178712	0.165142
SNRPD2	-0.0261728	0.71642
SNRPD3	-0.0292094	0.685174
ARF6	0.226918	0.06245
PSMC6	0.0257165	0.721198
RPL7A	0.155151	0.217067
POLR2G	-0.0311789	0.809086
RAB11A	0.141921	0.103456
ETF1	0.0962825	0.439839
CNBP	0.0155982	0.942482
RPS4X	0.169547	0.199178
PPP2CB	-0.0308934	0.680509
RHOB	0.147366	0.100763
RPL23A	0.117344	0.376837
RPS6	0.06733	0.554835
HIST1H4A	-0.420093	0.0758962
RAB1A	0.208588	0.0622708
RAN	-0.164481	0.102049
RPL23	0.0648187	0.609612
RAP1A	0.214414	0.0514164
UBE2D2	0.0204003	0.804235
RPS15	0.102171	0.423476
RPS24	0.0993229	0.448593
RPS25	0.0363447	0.743958
RPS26	0.129038	0.301013
RPS28	-0.00546131	0.97915
FAU	0.132117	0.310625
GNB1	0.172242	0.0593939
POLR2L	-0.124138	0.195448
GNB2	0.207185	0.0533815
RPL30	0.253648	0.0685815
RPL31	0.155656	0.238015
RPL10A	0.0421598	0.736739
RPL32	-0.0186229	0.887945
RPL11	0.0614198	0.651288
RPL8	-0.0120513	0.923407
PPIA	-0.0919069	0.215101
FKBP1A	-0.0486543	0.533716
RPS27A	-0.148465	0.484216
UBA52	-0.157492	0.49188
GRB2	0.0123753	0.881589
TRA2B	-0.366045	0.0455013
RAC1	0.0050231	0.951355
AP2B1	0.133666	0.114371
VAMP2	0.254174	0.0682765
GNAI1	0.184593	0.0822036
YWHAZ	0.0412489	0.651889
PPP2R2A	-0.276819	0.0577439
SNRPN	-0.0774879	0.439839
SUMO1	-0.0996148	0.313057
DYNLL1	-0.164075	0.0741069
DYNLT1	-0.249258	0.0504061
RPL38	0.10025	0.422093
SKP1	0.0660285	0.477235
GNG5	0.0525371	0.573694
RPS21	0.0624371	0.589633
EIF5A	-0.173246	0.066313
RACK1	0.121747	0.264681
ACTG1	-0.045035	0.521793
ACTG2	0.0235625	0.833713
SUPT4H1	-0.0216522	0.907369
UBE2I	-0.176035	0.091996
PPP2CA	-0.0194371	0.807314
YBX1	0.160933	0.0696844
SEC11A	0.194873	0.0626694
CSNK2B	0.0722749	0.332975
TPM4	-0.172041	0.0814625
UBE2L3	-0.129938	0.148224
EEF1A1	-0.0595862	0.523768
ACTA1	-0.0164849	0.889791
TUBA1B	-0.26894	0.0711321
TUBA4A	-0.295168	0.0484174
TUBB4B	-0.237499	0.0534037
CSNK2A1	0.0266393	0.735391
PAFAH1B2	-0.0969783	0.275133
HIST1H3A	-0.12034	0.105275
CXADR	-0.283591	0.0567902
NOP14	-0.0709939	0.429998
IGBP1	0.0574794	0.580273
SIRPA	0.0158421	0.896513
PSPH	-0.164204	0.256371
RBM6	-0.0661279	0.389609
EIF4G2	-0.112927	0.197249
RPP30	-0.0643778	0.759404
GTF2I	-0.203	0.0577439
PIP4K2B	0.0326643	0.688091
SRPK2	0.0617439	0.592099
CCT2	-0.19633	0.0728859
RAE1	0.0773787	0.553249
GSTO1	-0.0963307	0.327995
PRKDC	-0.23143	0.108004
ADAM17	0.264478	0.162668
ARG2	-0.170034	0.123777
MAP1A	-0.243333	0.0504061
NUCB2	-0.138907	0.151523
BASP1	-0.0545448	0.660638
MRPS22	-0.270654	0.0539124
MRPS25	-0.247271	0.102049
MRPS10	-0.0909845	0.145779
MRPS35	-0.164814	0.0666372
MRPS5	-0.256867	0.0539124
MRPS36	-0.0991419	0.24167
MRPS11	-0.369658	0.0455013
MRPS15	-0.1482	0.113272
MRPS21	-0.46269	0.0455013
MRPS34	-0.147179	0.0741056
MRPS6	-0.26728	0.0534037
MRPS9	-0.174263	0.0549153
HMGN5	-0.256505	0.155339
SARNP	-0.112106	0.146535
RPL24	0.0182703	0.875521
TXNL4A	-0.0390801	0.570235
RPL36A	0.0264785	0.835475
CBX1	-0.245571	0.0752808
HPCA	0.354742	0.0455013
ARF1	0.151238	0.191012
ARF5	0.187756	0.149131
ERH	-0.139675	0.326517
RHOG	0.0512906	0.685962
RPL19	0.0918075	0.439698
SERF2	-0.0583541	0.488167
SRSF3	-0.044569	0.538111
MXRA7	0.338885	0.0490946
H3F3A	-0.0616895	0.358226
FOXK1	0.0112915	0.906684
FBLN2	0.75254	0.0455013
EFNB1	-0.346469	0.0842184
RBM10	-0.0766076	0.228523
RBM3	0.211907	0.190344
ATP2C1	-0.0873389	0.27795
CYCS	-0.280137	0.216782
PPP2R2B	-0.244962	0.0531436
TFAM	-0.168365	0.168369
PITPNA	0.157319	0.0987228
SLC25A3	0.246243	0.0481826
HDLBP	0.141084	0.117414
GTF2B	0.229131	0.0577439
CDK3	-0.00801989	0.929986
CDK5	-0.190879	0.100926
PURA	0.36704	0.0455013
CLTC	0.0716263	0.301344
HSF1	-0.263081	0.0541742
NFKB2	0.311378	0.0503755
FKBP3	-0.167906	0.0740931
REEP5	-0.124833	0.218181
SORD	-0.333507	0.0609275
HNRNPU	-0.174139	0.070885
PDE1B	-0.107917	0.325154
U2AF1	-0.0381545	0.557299
SPTBN1	0.215508	0.0553961
TIAL1	0.0529886	0.411823
SET	-0.175305	0.0598018
SRSF2	0.065132	0.446971
FOXK2	-0.0244992	0.792842
AMPD2	0.0754368	0.371862
FABP5	-0.461777	0.0553961
ANK2	0.108692	0.234914
CAP1	-0.0689561	0.456781
KRT76	0.469288	0.0619022
HMGCS1	0.0347932	0.80914
SLC7A5	0.283005	0.0455013
DR1	0.017356	0.81663
EXOSC10	-0.00317154	0.974239
PFKP	-0.17955	0.124928
ATP2B2	0.313392	0.0553961
EWSR1	0.223732	0.0541742
PLCB3	-0.0468839	0.581838
AKAP17A	-0.32412	0.0789072
OGDH	0.181549	0.0635178
CENPE	0.0731351	0.771621
KIF23	-0.130891	0.246218
ALDH6A1	0.0347432	0.776132
BDH1	-0.247302	0.0504061
SP3	-0.0615313	0.561594
HIST1H1A	-0.178835	0.131688
RPL18A	-0.220493	0.0818089
MAP2K1	0.0518736	0.570778
FKBP4	-0.251894	0.11945
PLOD1	0.168699	0.0566874
NUCB1	0.0826911	0.270657
RPL6	-0.163658	0.101875
TOP2B	0.0363054	0.816438
AKAP12	-0.134866	0.230707
SLC25A11	0.145913	0.0808564
DST	0.454441	0.0455013
GSTM4	-0.0546652	0.627164
MLLT1	-0.252031	0.0455013
GNA12	0.154672	0.115999
CAV1	0.489031	0.0455013
LMNB2	-0.104992	0.191012
MVK	-0.111901	0.49852
CEBPZ	-0.180309	0.0656856
RELA	-0.0957633	0.429998
UBXN1	-0.00285279	0.97308
EIF4G1	-0.12899	0.202206
NOTCH2	0.233605	0.0987388
TLE3	0.0275277	0.822797
GLO1	-0.0851361	0.365244
SSBP1	-0.211728	0.0796456
YWHAH	0.111461	0.333564
CSTF1	0.0136226	0.883884
UBE3A	0.019092	0.816744
DNM1	0.0339749	0.672911
PTK2	-0.0572712	0.523046
SRSF11	-0.224615	0.10932
EEF1A2	-0.0580136	0.617748
CALD1	0.182671	0.178727
CTDSPL2	-0.0478316	0.599178
PTPN11	-0.0420997	0.542341
KDSR	-0.0403249	0.688804
PPAT	-0.199265	0.139189
GFPT1	-0.0409464	0.627164
EXOSC9	-0.0579433	0.430111
PSME1	0.0609782	0.443153
RBPJ	0.553983	0.0455013
APLP2	0.0286732	0.811434
GABPA	0.109809	0.192371
RING1	0.0477915	0.539083
FMR1	0.22455	0.0520162
PRDX1	-0.130215	0.216782
HLA-C	-0.0841075	0.29585
RPL18	-0.263334	0.0522097
C1QBP	-0.239062	0.0504061
CKAP4	0.0435741	0.57515
ENPEP	-0.0378966	0.640001
COL16A1	-0.127996	0.206939
TJP1	0.51085	0.0553961
KHDRBS1	0.021889	0.811434
BAX	0.0265814	0.75659
POLE	0.0788946	0.479712
KLC1	-0.0370551	0.616916
LRP1	0.26541	0.0629337
SRSF1	-0.122833	0.0987228
ARHGAP1	0.113895	0.198106
ACTN3	0.241995	0.0547032
SRSF4	-0.144872	0.0808564
PPP3CA	0.313356	0.0587427
DHX9	-0.186135	0.0577439
CRYZ	-0.124226	0.160547
GOLGA3	0.0896373	0.337202
GOLGA2	0.0910168	0.312558
LGALS3BP	-0.133987	0.0927435
EHHADH	-0.0660864	0.468698
MFGE8	0.123048	0.236882
PPID	0.131924	0.168975
SSRP1	-0.354976	0.0539124
SLFN5	-0.0270021	0.801267
NSUN2	0.0485058	0.462871
RBBP4	0.0550445	0.370139
HLA-A	-0.0522868	0.559514
NCBP1	-0.108745	0.178477
EP300	0.0558977	0.828009
AHNAK	0.49243	0.0455013
HSPA14	0.307866	0.0455013
GALNT2	0.209054	0.103385
GALNT1	0.171446	0.0842184
AP1B1	0.150987	0.101449
CPSF1	-0.027659	0.704812
PMPCA	-0.00920639	0.912073
KIF1A	0.0282687	0.868763
SCRN1	-0.320162	0.0523363
WASHC5	-0.227129	0.116479
NUP160	-0.0627426	0.332252
TBL3	-0.056536	0.554652
GTF3C1	-0.142676	0.0787668
TWF1	-0.0902089	0.302797
ASPH	0.156704	0.0835077
EFEMP1	0.770104	0.0455013
TRO	-0.270609	0.0455013
SMARCB1	-0.156458	0.0578144
BPTF	-0.179403	0.0801819
KIF5A	0.027117	0.777279
FSTL1	0.149031	0.0893775
GRSF1	-0.190395	0.0455013
NFIA	0.33481	0.0582049
SFSWAP	-0.121857	0.291327
CHD3	-0.123143	0.0883393
SF3A3	0.0456213	0.493311
TP53BP1	-0.293906	0.0455013
AIMP1	-0.234596	0.0543856
ILF2	-0.275786	0.0462684
ILF3	-0.320972	0.0522097
LMAN2	0.131653	0.0685364
PTPN13	-0.208868	0.0549788
ELAVL2	-0.0581131	0.417593
EPS8	0.465958	0.0504754
TRAP1	-0.0810882	0.266593
DLG1	0.19713	0.0669947
TAF10	0.142723	0.0915303
PPP1R8	-0.0703596	0.436049
PTP4A2	0.271296	0.0499555
ABR	0.774038	0.0541742
BNIP1	0.38055	0.0514164
CSTF3	-0.0269345	0.693394
ECH1	-0.140108	0.11308
STRN3	0.0877711	0.400914
CDC16	-0.0216494	0.793133
STK4	-0.0621294	0.521609
FLII	0.0483847	0.564592
TRIM32	0.067521	0.530325
COASY	-0.147543	0.252229
MRPL28	-0.144786	0.0846868
ACACA	0.188141	0.0812845
GPS1	-0.0185676	0.811758
[truncated: 2,313 more rows]
