# Supplementary material for: Intracellular amyloid toxicity induces oxytosis/ferroptosis regulated cell death
Source: Cell Death Dis. 2020 Oct 6;11(10):828. doi: 10.1038/s41419-020-03020-9 (PMC7538552; doi:10.1038/s41419-020-03020-9)
Supplement: Supplementary file 3 — TableS3 [file 41419_2020_3020_MOESM3_ESM.xlsx]

## Sheet: Metabolites
Biochemical name	Pathway	log2 fold change (+Aβ/-Aβ)	Adjusted P value
glycine	Glycine, Serine and Threonine Metabolism	-1.16993	0
N-acetylglycine	Glycine, Serine and Threonine Metabolism	-0.0143553	0.747191
betaine	Glycine, Serine and Threonine Metabolism	-0.757023	0
serine	Glycine, Serine and Threonine Metabolism	-0.863938	0
N-acetylserine	Glycine, Serine and Threonine Metabolism	-1.07724	0
3-phosphoserine	Glycine, Serine and Threonine Metabolism	2.8365	0.0132073
threonine	Glycine, Serine and Threonine Metabolism	-0.632268	0
N-acetylthreonine	Glycine, Serine and Threonine Metabolism	-1.15704	0
phosphothreonine	Glycine, Serine and Threonine Metabolism	-0.545968	0.0139486
alanine	Alanine and Aspartate Metabolism	-0.485427	0
N-acetylalanine	Alanine and Aspartate Metabolism	-0.847997	0
aspartate	Alanine and Aspartate Metabolism	-0.948601	0
N-acetylaspartate (NAA)	Alanine and Aspartate Metabolism	-0.584963	0
asparagine	Alanine and Aspartate Metabolism	-0.594549	0
N-acetylasparagine	Alanine and Aspartate Metabolism	-0.400538	0.000847584
glutamate	Glutamate Metabolism	-0.526069	0
glutamine	Glutamate Metabolism	-2.07724	0
N-acetylglutamate	Glutamate Metabolism	-1.33342	0
N-acetylglutamine	Glutamate Metabolism	-0.831877	0
glutamate, gamma-methyl ester	Glutamate Metabolism	-0.765535	0.000234568
pyroglutamine*	Glutamate Metabolism	-1.20789	0
N-acetyl-aspartyl-glutamate (NAAG)	Glutamate Metabolism	-0.948601	0
beta-citrylglutamate	Glutamate Metabolism	-1.42761	0
S-1-pyrroline-5-carboxylate	Glutamate Metabolism	0.200913	0.54993
histidine	Histidine Metabolism	-0.757023	0
N-acetylhistidine	Histidine Metabolism	-0.903038	0
imidazole propionate	Histidine Metabolism	-0.238787	0.468443
imidazole lactate	Histidine Metabolism	-0.790772	0.00065019
carnosine	Histidine Metabolism	-0.782409	0
4-imidazoleacetate	Histidine Metabolism	-0.918386	0
histidine methyl ester	Histidine Metabolism	-0.505891	0.443094
lysine	Lysine Metabolism	-0.641546	0
N6-acetyllysine	Lysine Metabolism	-1.02857	0
N6-methyllysine	Lysine Metabolism	0.0439433	0.975016
N6,N6,N6-trimethyllysine	Lysine Metabolism	-1.16993	0
hydroxy-N6,N6,N6-trimethyllysine*	Lysine Metabolism	-0.765535	0
5-(galactosylhydroxy)-L-lysine	Lysine Metabolism	0.234465	0.00161702
saccharopine	Lysine Metabolism	-0.62293	0
2-aminoadipate	Lysine Metabolism	-0.782409	0
pipecolate	Lysine Metabolism	-0.687061	0.0770663
5-aminovalerate	Lysine Metabolism	-0.918386	0
N,N,N-trimethyl-5-aminovalerate	Lysine Metabolism	-0.214125	0.264837
phenylalanine	Phenylalanine Metabolism	-0.632268	0
N-acetylphenylalanine	Phenylalanine Metabolism	-0.176323	0.154091
1-carboxyethylphenylalanine	Phenylalanine Metabolism	-0.847997	0
phenyllactate (PLA)	Phenylalanine Metabolism	0.0892673	0.674954
tyrosine	Tyrosine Metabolism	-0.669027	0
1-carboxyethyltyrosine	Tyrosine Metabolism	-0.613532	0.00657692
4-hydroxyphenylpyruvate	Tyrosine Metabolism	0	1
3-(4-hydroxyphenyl)lactate	Tyrosine Metabolism	-0.15056	0.140022
phenol sulfate	Tyrosine Metabolism	-1.0072	0
O-methyltyrosine	Tyrosine Metabolism	-0.807355	0
tryptophan	Tryptophan Metabolism	-0.367371	0.00161702
C-glycosyltryptophan	Tryptophan Metabolism	-0.464668	0.000847584
kynurenine	Tryptophan Metabolism	-1.39506	0
leucine	Leucine, Isoleucine and Valine Metabolism	-0.604071	0
N-acetylleucine	Leucine, Isoleucine and Valine Metabolism	-0.189034	0.190937
1-carboxyethylleucine	Leucine, Isoleucine and Valine Metabolism	-0.731183	0
4-methyl-2-oxopentanoate	Leucine, Isoleucine and Valine Metabolism	0.514573	0.577479
isovalerate (i5:0)	Leucine, Isoleucine and Valine Metabolism	-0.333424	0.192225
isovalerylcarnitine (C5)	Leucine, Isoleucine and Valine Metabolism	-0.505891	0.000234568
beta-hydroxyisovalerate	Leucine, Isoleucine and Valine Metabolism	0.599462	0.00307071
3-methylglutaconate	Leucine, Isoleucine and Valine Metabolism	-0.0426443	0.935776
isoleucine	Leucine, Isoleucine and Valine Metabolism	-0.545968	0
1-carboxyethylisoleucine	Leucine, Isoleucine and Valine Metabolism	-0.85599	0
3-methyl-2-oxovalerate	Leucine, Isoleucine and Valine Metabolism	0.321928	0.767586
2-methylbutyrylcarnitine (C5)	Leucine, Isoleucine and Valine Metabolism	-0.871844	0
tiglylcarnitine (C5:1-DC)	Leucine, Isoleucine and Valine Metabolism	0.599462	0.124034
ethylmalonate	Leucine, Isoleucine and Valine Metabolism	-1.24489	0
methylsuccinate	Leucine, Isoleucine and Valine Metabolism	-1.20789	0
valine	Leucine, Isoleucine and Valine Metabolism	-0.695994	0
N-acetylvaline	Leucine, Isoleucine and Valine Metabolism	-0.731183	0.00044358
1-carboxyethylvaline	Leucine, Isoleucine and Valine Metabolism	-0.722466	0
3-methyl-2-oxobutyrate	Leucine, Isoleucine and Valine Metabolism	0.321928	0.593656
alpha-hydroxyisovalerate	Leucine, Isoleucine and Valine Metabolism	-0.286881	0.108356
isobutyrylcarnitine (C4)	Leucine, Isoleucine and Valine Metabolism	-1.15056	0.000234568
3-hydroxyisobutyrate	Leucine, Isoleucine and Valine Metabolism	0.943416	0.0219231
methionine	Methionine, Cysteine, SAM and Taurine Metabolism	-0.495695	0
N-acetylmethionine	Methionine, Cysteine, SAM and Taurine Metabolism	-1.0072	0
N-formylmethionine	Methionine, Cysteine, SAM and Taurine Metabolism	-0.823749	0
methionine sulfoxide	Methionine, Cysteine, SAM and Taurine Metabolism	-0.0565835	0.46076
N-acetylmethionine sulfoxide	Methionine, Cysteine, SAM and Taurine Metabolism	-0.632268	0
S-adenosylmethionine (SAM)	Methionine, Cysteine, SAM and Taurine Metabolism	-0.948601	0
S-adenosylhomocysteine (SAH)	Methionine, Cysteine, SAM and Taurine Metabolism	-0.367371	0
2,3-dihydroxy-5-methylthio-4-pentenoate (DMTPA)*	Methionine, Cysteine, SAM and Taurine Metabolism	-0.739848	0.0282632
homocysteine	Methionine, Cysteine, SAM and Taurine Metabolism	-1.36177	0
cystathionine	Methionine, Cysteine, SAM and Taurine Metabolism	-0.903038	0.000234568
cysteine	Methionine, Cysteine, SAM and Taurine Metabolism	-1.1177	0
N-acetylcysteine	Methionine, Cysteine, SAM and Taurine Metabolism	-1.57046	0
cysteine sulfinic acid	Methionine, Cysteine, SAM and Taurine Metabolism	-1.38957	0
hypotaurine	Methionine, Cysteine, SAM and Taurine Metabolism	-1.67356	0
taurine	Methionine, Cysteine, SAM and Taurine Metabolism	-1.07724	0
N-acetyltaurine	Methionine, Cysteine, SAM and Taurine Metabolism	-1.74846	0
3-sulfo-L-alanine	Methionine, Cysteine, SAM and Taurine Metabolism	-1.19535	0.000234568
arginine	Urea cycle; Arginine and Proline Metabolism	-0.526069	0
argininosuccinate	Urea cycle; Arginine and Proline Metabolism	-1.29278	0
ornithine	Urea cycle; Arginine and Proline Metabolism	-0.807355	0
citrulline	Urea cycle; Arginine and Proline Metabolism	0.971431	0
proline	Urea cycle; Arginine and Proline Metabolism	-0.565597	0
dimethylarginine (SDMA + ADMA)	Urea cycle; Arginine and Proline Metabolism	-0.831877	0
N-acetylarginine	Urea cycle; Arginine and Proline Metabolism	-0.545968	0.00657692
trans-4-hydroxyproline	Urea cycle; Arginine and Proline Metabolism	0.234465	0.0265894
pro-hydroxy-pro	Urea cycle; Arginine and Proline Metabolism	0.184425	0.312621
N-methylproline	Urea cycle; Arginine and Proline Metabolism	-1.41143	0.0581753
N,N,N-trimethyl-alanylproline betaine (TMAP)	Urea cycle; Arginine and Proline Metabolism	-1.57531	0.00541967
N-monomethylarginine	Urea cycle; Arginine and Proline Metabolism	-1.13093	0
guanidinoacetate	Creatine Metabolism	-1.07039	0
creatine	Creatine Metabolism	-0.632268	0
creatinine	Creatine Metabolism	-0.941106	0
creatine phosphate	Creatine Metabolism	-0.0703893	0.685298
putrescine	Polyamine Metabolism	-1.48027	0
N-acetylputrescine	Polyamine Metabolism	-1.30451	0
spermidine	Polyamine Metabolism	-1.23879	0
(N(1) + N(8))-acetylspermidine	Polyamine Metabolism	-0.226509	0.0426
spermine	Polyamine Metabolism	-0.641546	0.00307071
5-methylthioadenosine (MTA)	Polyamine Metabolism	-0.344828	0.00342
4-guanidinobutanoate	Guanidino and Acetamido Metabolism	-1.57046	0
glutathione, reduced (GSH)	Glutathione Metabolism	-0.941106	0
glutathione, oxidized (GSSG)	Glutathione Metabolism	0.268817	0.0289724
cyclic dGSH	Glutathione Metabolism	-1.1177	0.0157768
cysteine-glutathione disulfide	Glutathione Metabolism	-1.20163	0.0095
S-methylglutathione	Glutathione Metabolism	-0.678072	0
S-lactoylglutathione	Glutathione Metabolism	2.25154	0
cysteinylglycine	Glutathione Metabolism	-1.09761	0
5-oxoproline	Glutathione Metabolism	-0.536053	0
2-hydroxybutyrate/2-hydroxyisobutyrate	Glutathione Metabolism	-0.163499	0.597544
S-nitrosoglutathione (GSNO)	Glutathione Metabolism	0.0291463	0.990743
S-(1,2-dicarboxyethyl)glutathione	Glutathione Metabolism	-1.05658	0
4-hydroxy-nonenal-glutathione	Glutathione Metabolism	0.68966	0
gamma-glutamylalanine	Gamma-glutamyl Amino Acid	-0.475085	0.157668
gamma-glutamylcysteine	Gamma-glutamyl Amino Acid	-0.495695	0
gamma-glutamylglutamate	Gamma-glutamyl Amino Acid	-0.773996	0
gamma-glutamylglutamine	Gamma-glutamyl Amino Acid	-1.57046	0
gamma-glutamylglycine	Gamma-glutamyl Amino Acid	-0.594549	0
gamma-glutamylisoleucine*	Gamma-glutamyl Amino Acid	-0.555816	0
gamma-glutamylleucine	Gamma-glutamyl Amino Acid	-0.485427	0.00161702
gamma-glutamyl-epsilon-lysine	Gamma-glutamyl Amino Acid	-0.226509	0.0522746
gamma-glutamylmethionine	Gamma-glutamyl Amino Acid	-1.04264	0.00044358
gamma-glutamylphenylalanine	Gamma-glutamyl Amino Acid	-0.757023	0.00044358
gamma-glutamylthreonine	Gamma-glutamyl Amino Acid	0.0588937	0.677606
gamma-glutamylvaline	Gamma-glutamyl Amino Acid	-0.356144	0.0294396
gamma-glutamylserine	Gamma-glutamyl Amino Acid	-1.22651	0
alanylleucine	Dipeptide	-0.137504	0.551609
glycylleucine	Dipeptide	-0.632268	0.00065019
glycylvaline	Dipeptide	-0.422233	0.0138182
isoleucylglycine	Dipeptide	-0.739848	0.000234568
leucylglycine	Dipeptide	-0.400538	0.00161702
phenylalanylalanine	Dipeptide	-0.748461	0.00307071
phenylalanylglycine	Dipeptide	-0.941106	0.00181272
prolylglycine	Dipeptide	-0.773996	0
tyrosylglycine	Dipeptide	-0.687061	0.00557003
valylglutamine	Dipeptide	-0.970854	0.000847584
valylglycine	Dipeptide	-0.823749	0.000847584
leucylglutamine*	Dipeptide	-0.584963	0.0165266
phenylacetylglycine	Acetylated Peptides	-1.11103	0
glucose	Glycolysis, Gluconeogenesis, and Pyruvate Metabolism	1.152	0
fructose 1,6-diphosphate/glucose 1,6-diphosphate/myo-inositol diphosphates	Glycolysis, Gluconeogenesis, and Pyruvate Metabolism	-0.189034	0.539255
dihydroxyacetone phosphate (DHAP)	Glycolysis, Gluconeogenesis, and Pyruvate Metabolism	1.2863	0.000234568
2-phosphoglycerate	Glycolysis, Gluconeogenesis, and Pyruvate Metabolism	0.643856	0.000234568
3-phosphoglycerate	Glycolysis, Gluconeogenesis, and Pyruvate Metabolism	3.8365	0
phosphoenolpyruvate (PEP)	Glycolysis, Gluconeogenesis, and Pyruvate Metabolism	4.64386	0
pyruvate	Glycolysis, Gluconeogenesis, and Pyruvate Metabolism	0.0892673	0.825178
lactate	Glycolysis, Gluconeogenesis, and Pyruvate Metabolism	-0.739848	0
glycerate	Glycolysis, Gluconeogenesis, and Pyruvate Metabolism	1.59946	0
6-phosphogluconate	Pentose Phosphate Pathway	0.0892673	0.614493
sedoheptulose-7-phosphate	Pentose Phosphate Pathway	0.713119	0
ribose	Pentose Metabolism	0.785875	0.000234568
ribitol	Pentose Metabolism	-0.941106	0
ribonate	Pentose Metabolism	-1.27501	0
ribulose/xylulose	Pentose Metabolism	2.25154	0
arabitol/xylitol	Pentose Metabolism	0.434403	0.0927675
arabonate/xylonate	Pentose Metabolism	-0.15056	0.874594
sedoheptulose	Pentose Metabolism	2.32193	0
ribulonate/xylulonate/lyxonate*	Pentose Metabolism	0	1
fructose	Fructose, Mannose and Galactose Metabolism	0.68966	0.0309074
mannitol/sorbitol	Fructose, Mannose and Galactose Metabolism	0.415037	0
mannose	Fructose, Mannose and Galactose Metabolism	1.18442	0.000234568
galactose 1-phosphate	Fructose, Mannose and Galactose Metabolism	0.104697	0.676617
galactonate	Fructose, Mannose and Galactose Metabolism	-1.57531	0.00397674
UDP-glucose	Nucleotide Sugar	-1.57046	0
UDP-galactose	Nucleotide Sugar	-1.09761	0
UDP-glucuronate	Nucleotide Sugar	-1.61824	0
cytidine 5-monophospho-N-acetylneuraminic acid	Nucleotide Sugar	-0.333424	0.149214
glucuronate	Aminosugar Metabolism	0.304006	0.148337
N-acetylglucosamine 6-phosphate	Aminosugar Metabolism	-0.275007	0.362401
N-acetyl-glucosamine 1-phosphate	Aminosugar Metabolism	-0.575312	0.00415232
N-acetylneuraminate	Aminosugar Metabolism	0	0.975514
N-acetylglucosaminylasparagine	Aminosugar Metabolism	-0.831877	0
erythronate*	Aminosugar Metabolism	-1.09761	0
N-acetylglucosamine/N-acetylgalactosamine	Aminosugar Metabolism	0.535332	0
citrate	TCA Cycle	0.268817	0.0234136
alpha-ketoglutarate	TCA Cycle	-0.263034	0.105351
succinylcarnitine (C4-DC)	TCA Cycle	-0.201634	0.231809
succinate	TCA Cycle	-0.516015	0
fumarate	TCA Cycle	-0.594549	0.00044358
malate	TCA Cycle	-0.400538	0
2-methylcitrate/homocitrate	TCA Cycle	-0.124328	0.427076
acetylphosphate	Oxidative Phosphorylation	1.12029	0
phosphate	Oxidative Phosphorylation	0.168123	0.0572946
malonate	Fatty Acid Synthesis	0.473931	0.0506172
acetyl CoA	Fatty Acid Metabolism	-0.565597	0.00219231
(2 or 3)-decenoate (10:1n7 or n8)	Medium Chain Fatty Acid	-0.275007	0.415686
5-dodecenoate (12:1n7)	Medium Chain Fatty Acid	-0.298658	0.0228324
myristate (14:0)	Long Chain Saturated Fatty Acid	0.0588937	0.648156
palmitate (16:0)	Long Chain Saturated Fatty Acid	0.304006	0.0847103
margarate (17:0)	Long Chain Saturated Fatty Acid	0.577767	0.00236678
stearate (18:0)	Long Chain Saturated Fatty Acid	0.434403	0.00899054
nonadecanoate (19:0)	Long Chain Saturated Fatty Acid	0.415037	0.0263445
arachidate (20:0)	Long Chain Saturated Fatty Acid	0.415037	0.0181739
behenate (22:0)*	Long Chain Saturated Fatty Acid	0.810966	0.00044358
myristoleate (14:1n5)	Long Chain Monounsaturated Fatty Acid	-0.163499	0.033186
palmitoleate (16:1n7)	Long Chain Monounsaturated Fatty Acid	0.556393	0.0147207
10-heptadecenoate (17:1n7)	Long Chain Monounsaturated Fatty Acid	0.915936	0.00065019
oleate/vaccenate (18:1)	Long Chain Monounsaturated Fatty Acid	0.556393	0.0200403
10-nonadecenoate (19:1n9)	Long Chain Monounsaturated Fatty Acid	0.251539	0.202416
eicosenoate (20:1)	Long Chain Monounsaturated Fatty Acid	-0.0565835	0.965924
erucate (22:1n9)	Long Chain Monounsaturated Fatty Acid	0.234465	0.32847
nervonate (24:1n9)*	Long Chain Monounsaturated Fatty Acid	0.473931	0.0522746
tetradecadienoate (14:2)*	Long Chain Polyunsaturated Fatty Acid (n3 and n6)	-0.536053	0.00200704
eicosapentaenoate (EPA; 20:5n3)	Long Chain Polyunsaturated Fatty Acid (n3 and n6)	0.599462	0.0306803
docosapentaenoate (n3 DPA; 22:5n3)	Long Chain Polyunsaturated Fatty Acid (n3 and n6)	0.0740006	0.742711
docosahexaenoate (DHA; 22:6n3)	Long Chain Polyunsaturated Fatty Acid (n3 and n6)	-0.226509	0.590131
nisinate (24:6n3)	Long Chain Polyunsaturated Fatty Acid (n3 and n6)	-1.11103	0.00125275
hexadecadienoate (16:2n6)	Long Chain Polyunsaturated Fatty Acid (n3 and n6)	-0.333424	0.0408223
linoleate (18:2n6)	Long Chain Polyunsaturated Fatty Acid (n3 and n6)	1.18442	0
linolenate [alpha or gamma; (18:3n3 or 6)]	Long Chain Polyunsaturated Fatty Acid (n3 and n6)	0.577767	0.00610714
dihomo-linoleate (20:2n6)	Long Chain Polyunsaturated Fatty Acid (n3 and n6)	0.434403	0.0652057
dihomo-linolenate (20:3n3 or n6)	Long Chain Polyunsaturated Fatty Acid (n3 and n6)	0.434403	0.0839848
arachidonate (20:4n6)	Long Chain Polyunsaturated Fatty Acid (n3 and n6)	0.836501	0.0151886
adrenate (22:4n6)	Long Chain Polyunsaturated Fatty Acid (n3 and n6)	-0.31034	0.605653
docosapentaenoate (n6 DPA; 22:5n6)	Long Chain Polyunsaturated Fatty Acid (n3 and n6)	-0.31034	0.390524
docosadienoate (22:2n6)	Long Chain Polyunsaturated Fatty Acid (n3 and n6)	0.0439433	0.650413
mead acid (20:3n9)	Long Chain Polyunsaturated Fatty Acid (n3 and n6)	1.18442	0.00065019
(16 or 17)-methylstearate (a19:0 or i19:0)	Fatty Acid, Dicarboxylate	0.168123	0.453615
glutarate (C5-DC)	Fatty Acid, Dicarboxylate	-0.992768	0
2-hydroxyglutarate	Fatty Acid, Dicarboxylate	-1.16993	0
adipate (C6-DC)	Fatty Acid, Dicarboxylate	0.415037	0.26998
2-hydroxyadipate	Fatty Acid, Dicarboxylate	-0.659925	0.00044358
3-hydroxyadipate*	Fatty Acid, Dicarboxylate	-0.464668	0.173026
maleate	Fatty Acid, Dicarboxylate	-0.454176	0.00625161
pimelate (C7-DC)	Fatty Acid, Dicarboxylate	-0.0426443	0.726616
suberate (C8-DC)	Fatty Acid, Dicarboxylate	0.200913	0.614493
azelate (C9-DC)	Fatty Acid, Dicarboxylate	0.785875	0.381641
sebacate (C10-DC)	Fatty Acid, Dicarboxylate	0.666576	0.516037
undecanedioate (C11-DC)	Fatty Acid, Dicarboxylate	-0.214125	0.427076
dodecadienoate (12:2)*	Fatty Acid, Dicarboxylate	-0.695994	0.0203103
2-aminoheptanoate	Fatty Acid, Amino	-0.0703893	0.699869
butyrylcarnitine (C4)	Fatty Acid Metabolism (also BCAA Metabolism)	-1.62761	0.00342
propionylcarnitine (C3)	Fatty Acid Metabolism (also BCAA Metabolism)	0	1
methylmalonate (MMA)	Fatty Acid Metabolism (also BCAA Metabolism)	0.251539	0.0178333
N-palmitoylglycine	Fatty Acid Metabolism (Acyl Glycine)	-0.516015	0.0859296
3-hydroxybutyroylglycine**	Fatty Acid Metabolism (Acyl Glycine)	-0.613532	0.00161702
acetylcarnitine (C2)	Fatty Acid Metabolism (Acyl Carnitine, Short Chain)	-0.604071	0.000847584
myristoylcarnitine (C14)	Fatty Acid Metabolism (Acyl Carnitine, Long Chain Saturated)	-0.632268	0.00325168
palmitoylcarnitine (C16)	Fatty Acid Metabolism (Acyl Carnitine, Long Chain Saturated)	-1.32193	0
margaroylcarnitine (C17)*	Fatty Acid Metabolism (Acyl Carnitine, Long Chain Saturated)	0.415037	0.30896
stearoylcarnitine (C18)	Fatty Acid Metabolism (Acyl Carnitine, Long Chain Saturated)	-0.189034	0.217288
myristoleoylcarnitine (C14:1)*	Fatty Acid Metabolism (Acyl Carnitine, Monounsaturated)	0	0.873685
palmitoleoylcarnitine (C16:1)*	Fatty Acid Metabolism (Acyl Carnitine, Monounsaturated)	-1.84398	0
oleoylcarnitine (C18:1)	Fatty Acid Metabolism (Acyl Carnitine, Monounsaturated)	-1.68706	0
linoleoylcarnitine (C18:2)*	Fatty Acid Metabolism (Acyl Carnitine, Polyunsaturated)	-1.69599	0
docosapentaenoylcarnitine (C22:5n3)*	Fatty Acid Metabolism (Acyl Carnitine, Polyunsaturated)	0.251539	0.00044358
(R)-3-hydroxybutyrylcarnitine	Fatty Acid Metabolism (Acyl Carnitine, Hydroxy)	0	1
(S)-3-hydroxybutyrylcarnitine	Fatty Acid Metabolism (Acyl Carnitine, Hydroxy)	0.104697	0.937448
deoxycarnitine	Carnitine Metabolism	-0.669027	0
carnitine	Carnitine Metabolism	-0.378512	0.0238305
palmitoylcholine	Fatty Acid Metabolism (Acyl Choline)	-0.137504	0.555294
oleoylcholine	Fatty Acid Metabolism (Acyl Choline)	-0.201634	0.299726
palmitoloelycholine	Fatty Acid Metabolism (Acyl Choline)	-0.799087	0.0273092
linoleoylcholine*	Fatty Acid Metabolism (Acyl Choline)	-0.15056	0.633064
4-hydroxybutyrate (GHB)	Fatty Acid, Monohydroxy	0.0740006	0.647357
2-hydroxyheptanoate*	Fatty Acid, Monohydroxy	0.184425	0.360091
2-hydroxypalmitate	Fatty Acid, Monohydroxy	-0.773996	0.00307071
2-hydroxystearate	Fatty Acid, Monohydroxy	-0.176323	0.650695
3-hydroxyhexanoate	Fatty Acid, Monohydroxy	-0.189034	0.54993
3-hydroxyoctanoate	Fatty Acid, Monohydroxy	-0.0976108	0.798636
3-hydroxydecanoate	Fatty Acid, Monohydroxy	-0.176323	0.599676
3-hydroxylaurate	Fatty Acid, Monohydroxy	-0.454176	0.0847103
3-hydroxymyristate	Fatty Acid, Monohydroxy	-0.356144	0.110481
3-hydroxypalmitate	Fatty Acid, Monohydroxy	-0.565597	0.335375
9-hydroxystearate	Fatty Acid, Monohydroxy	0.713119	0.000234568
2S,3R-dihydroxybutyrate	Fatty Acid, Dihydroxy	-0.226509	0.111473
2R,3R-dihydroxybutyrate	Fatty Acid, Dihydroxy	-0.678072	0.0100063
2,4-dihydroxybutyrate	Fatty Acid, Dihydroxy	-0.687061	0.0014562
prostaglandin E2	Eicosanoid	3.05889	0
6-keto prostaglandin F1alpha	Eicosanoid	4.05889	0
oleoyl ethanolamide	Endocannabinoid	-0.0565835	0.726616
palmitoyl ethanolamide	Endocannabinoid	-0.0285692	0.861017
stearoyl ethanolamide	Endocannabinoid	0.514573	0.00105166
myo-inositol	Inositol Metabolism	-0.678072	0
inositol 1-phosphate (I1P)	Inositol Metabolism	-0.367371	0.0389601
choline	Phospholipid Metabolism	0	0.957991
choline phosphate	Phospholipid Metabolism	0	0.965924
cytidine-5-diphosphoethanolamine	Phospholipid Metabolism	-1.54597	0
glycerophosphoethanolamine	Phospholipid Metabolism	-0.263034	0.0252978
glycerophosphoserine*	Phospholipid Metabolism	0.184425	0.00883861
glycerophosphoinositol*	Phospholipid Metabolism	-0.163499	0.0124141
1-myristoyl-2-palmitoyl-GPC (14:0/16:0)	Phosphatidylcholine (PC)	-0.0565835	0.573072
1-myristoyl-2-arachidonoyl-GPC (14:0/20:4)*	Phosphatidylcholine (PC)	-0.15056	0.0179475
1,2-dipalmitoyl-GPC (16:0/16:0)	Phosphatidylcholine (PC)	0.0892673	0.356654
1-palmitoyl-2-palmitoleoyl-GPC (16:0/16:1)*	Phosphatidylcholine (PC)	0.217591	0.0199335
1-palmitoyl-2-stearoyl-GPC (16:0/18:0)	Phosphatidylcholine (PC)	0.37707	0.00161702
1-palmitoyl-2-oleoyl-GPC (16:0/18:1)	Phosphatidylcholine (PC)	0.415037	0.00044358
1-palmitoyl-2-gamma-linolenoyl-GPC (16:0/18:3n6)*	Phosphatidylcholine (PC)	0.0439433	0.726616
1-palmitoyl-2-arachidonoyl-GPC (16:0/20:4n6)	Phosphatidylcholine (PC)	0.0892673	0.252336
1-palmitoyl-2-docosahexaenoyl-GPC (16:0/22:6)	Phosphatidylcholine (PC)	-0.201634	0.0121389
1-palmitoleoyl-2-oleoyl-GPC (16:1/18:1)*	Phosphatidylcholine (PC)	0.37707	0.000234568
1-palmitoleoyl-2-linolenoyl-GPC (16:1/18:3)*	Phosphatidylcholine (PC)	-0.275007	0.0130734
1-stearoyl-2-oleoyl-GPC (18:0/18:1)	Phosphatidylcholine (PC)	0.599462	0
1-stearoyl-2-arachidonoyl-GPC (18:0/20:4)	Phosphatidylcholine (PC)	0.0588937	0.647757
1-stearoyl-2-docosahexaenoyl-GPC (18:0/22:6)	Phosphatidylcholine (PC)	0.0740006	0.373708
1,2-dioleoyl-GPC (18:1/18:1)	Phosphatidylcholine (PC)	0.599462	0
1-oleoyl-2-docosahexaenoyl-GPC (18:1/22:6)*	Phosphatidylcholine (PC)	0.0588937	0.524982
1,2-dipalmitoyl-GPE (16:0/16:0)*	Phosphatidylethanolamine (PE)	-0.176323	0.26998
1-palmitoyl-2-arachidonoyl-GPE (16:0/20:4)*	Phosphatidylethanolamine (PE)	-0.275007	0.000847584
1-palmitoyl-2-docosahexaenoyl-GPE (16:0/22:6)*	Phosphatidylethanolamine (PE)	-0.321928	0.004875
1-palmitoleoyl-2-oleoyl-GPE (16:1/18:1)*	Phosphatidylethanolamine (PE)	0.0291463	0.676617
1-stearoyl-2-oleoyl-GPE (18:0/18:1)	Phosphatidylethanolamine (PE)	0.234465	0.02755
1-stearoyl-2-arachidonoyl-GPE (18:0/20:4)	Phosphatidylethanolamine (PE)	0.120294	0.160439
1-stearoyl-2-docosahexaenoyl-GPE (18:0/22:6)*	Phosphatidylethanolamine (PE)	0.136062	0.244641
1,2-dioleoyl-GPE (18:1/18:1)	Phosphatidylethanolamine (PE)	0.120294	0.194572
1-oleoyl-2-linoleoyl-GPE (18:1/18:2)*	Phosphatidylethanolamine (PE)	-0.0976108	0.284489
1-oleoyl-2-arachidonoyl-GPE (18:1/20:4)*	Phosphatidylethanolamine (PE)	-0.137504	0.0765345
1-oleoyl-2-docosahexaenoyl-GPE (18:1/22:6)*	Phosphatidylethanolamine (PE)	-0.137504	0.150906
1-palmitoyl-2-oleoyl-GPS (16:0/18:1)	Phosphatidylserine (PS)	0.415037	0.0317527
1-stearoyl-2-oleoyl-GPS (18:0/18:1)	Phosphatidylserine (PS)	0.415037	0.000234568
1-stearoyl-2-arachidonoyl-GPS (18:0/20:4)	Phosphatidylserine (PS)	0.104697	0.409863
1,2-dipalmitoyl-GPG (16:0/16:0)	Phosphatidylglycerol (PG)	0.0588937	0.490342
1-palmitoyl-2-oleoyl-GPG (16:0/18:1)	Phosphatidylglycerol (PG)	0.621488	0
1,2-dioleoyl-GPG (18:1/18:1)	Phosphatidylglycerol (PG)	0.713119	0.291743
1,2-dipalmitoyl-GPI (16:0/16:0)*	Phosphatidylinositol (PI)	0.0144996	0.942359
1-palmitoyl-2-arachidonoyl-GPI (16:0/20:4)*	Phosphatidylinositol (PI)	0.0892673	0.497957
1,2-dioleoyl-GPI (18:1/18:1)	Phosphatidylinositol (PI)	0.68966	0
1-stearoyl-2-arachidonoyl-GPI (18:0/20:4)	Phosphatidylinositol (PI)	0.340075	0.000234568
1-oleoyl-2-arachidonoyl-GPI (18:1/20:4)*	Phosphatidylinositol (PI)	0.200913	0.0181739
1-palmitoyl-GPC (16:0)	Lysophospholipid	0.888969	0.00161702
2-palmitoyl-GPC (16:0)*	Lysophospholipid	0.535332	0.409863
1-palmitoleoyl-GPC (16:1)*	Lysophospholipid	0.810966	0
1-stearoyl-GPC (18:0)	Lysophospholipid	0.915936	0
1-oleoyl-GPC (18:1)	Lysophospholipid	1.21759	0
1-linoleoyl-GPC (18:2)	Lysophospholipid	0.599462	0
1-arachidonoyl-GPC (20:4n6)*	Lysophospholipid	0.136062	0.4416
1-lignoceroyl-GPC (24:0)	Lysophospholipid	1.152	0
1-cerotoyl-GPC (26:0)*	Lysophospholipid	1.32193	0.0110093
1-palmitoyl-GPE (16:0)	Lysophospholipid	0.251539	0.00432673
1-stearoyl-GPE (18:0)	Lysophospholipid	0.37707	0.000234568
2-stearoyl-GPE (18:0)*	Lysophospholipid	0.268817	0.886423
1-oleoyl-GPE (18:1)	Lysophospholipid	0.434403	0.0408651
1-linoleoyl-GPE (18:2)*	Lysophospholipid	0.152003	0.249652
1-arachidonoyl-GPE (20:4n6)*	Lysophospholipid	0.434403	0.047624
1-palmitoyl-GPS (16:0)*	Lysophospholipid	0.0144996	0.955085
1-stearoyl-GPS (18:0)*	Lysophospholipid	-0.0703893	0.605848
1-oleoyl-GPS (18:1)	Lysophospholipid	0.643856	0.0321973
1-palmitoyl-GPG (16:0)*	Lysophospholipid	0.136062	0.519061
1-stearoyl-GPG (18:0)	Lysophospholipid	0.234465	0.418081
1-oleoyl-GPG (18:1)*	Lysophospholipid	0	0.991922
1-linoleoyl-GPG (18:2)*	Lysophospholipid	-0.189034	0.605848
1-palmitoyl-GPI (16:0)	Lysophospholipid	1.39593	0.000234568
1-stearoyl-GPI (18:0)	Lysophospholipid	1.94342	0
1-oleoyl-GPI (18:1)	Lysophospholipid	1.88897	0
1-linoleoyl-GPI (18:2)*	Lysophospholipid	2.12029	0.00625161
1-arachidonoyl-GPI (20:4)*	Lysophospholipid	1.4344	0
1-(1-enyl-palmitoyl)-2-oleoyl-GPE (P-16:0/18:1)*	Plasmalogen	0.415037	0.000234568
1-(1-enyl-palmitoyl)-2-linoleoyl-GPE (P-16:0/18:2)*	Plasmalogen	0.395929	0
1-(1-enyl-palmitoyl)-2-palmitoyl-GPC (P-16:0/16:0)*	Plasmalogen	-0.0565835	0.512296
1-(1-enyl-palmitoyl)-2-palmitoleoyl-GPC (P-16:0/16:1)*	Plasmalogen	0.200913	0.0124141
1-(1-enyl-palmitoyl)-2-arachidonoyl-GPE (P-16:0/20:4)*	Plasmalogen	-0.0143553	0.86457
1-(1-enyl-palmitoyl)-2-oleoyl-GPC (P-16:0/18:1)*	Plasmalogen	0.473931	0
1-(1-enyl-stearoyl)-2-oleoyl-GPE (P-18:0/18:1)	Plasmalogen	0.577767	0.000234568
1-(1-enyl-stearoyl)-2-linoleoyl-GPE (P-18:0/18:2)*	Plasmalogen	0.454032	0.00850476
1-(1-enyl-palmitoyl)-2-linoleoyl-GPC (P-16:0/18:2)*	Plasmalogen	0.415037	0.000234568
1-(1-enyl-stearoyl)-2-arachidonoyl-GPE (P-18:0/20:4)*	Plasmalogen	0.268817	0.0076242
1-(1-enyl-palmitoyl)-GPE (P-16:0)*	Lysoplasmalogen	0.454032	0.000234568
1-(1-enyl-oleoyl)-GPE (P-18:1)*	Lysoplasmalogen	0.943416	0
1-(1-enyl-stearoyl)-GPE (P-18:0)*	Lysoplasmalogen	0.643856	0
1-(1-enyl-oleoyl)-2-oleoyl-GPE (P-18:1/18:1)*	Lysoplasmalogen	0.810966	0
glycerol	Glycerolipid Metabolism	0.304006	0.257214
glycerol 3-phosphate	Glycerolipid Metabolism	1.21759	0
glycerophosphoglycerol	Glycerolipid Metabolism	-0.650765	0
1-myristoylglycerol (14:0)	Monoacylglycerol	-0.485427	0.190581
1-myristoleoylglycerol (14:1)	Monoacylglycerol	-0.333424	0.248525
1-pentadecanoylglycerol (15:0)	Monoacylglycerol	0.37707	0.0982219
1-palmitoylglycerol (16:0)	Monoacylglycerol	-0.321928	0.0240845
1-margaroylglycerol (17:0)	Monoacylglycerol	-0.0285692	0.913771
1-oleoylglycerol (18:1)	Monoacylglycerol	0.120294	0.440367
1-linoleoylglycerol (18:2)	Monoacylglycerol	-0.226509	0.497572
1-linolenoylglycerol (18:3)	Monoacylglycerol	0.0439433	0.78314
2-dihomo-linoleoylglycerol (20:2)*	Monoacylglycerol	0.168123	0.44175
1-dihomo-linolenylglycerol (20:3)	Monoacylglycerol	0.415037	0.132307
1-arachidonylglycerol (20:4)	Monoacylglycerol	0.0892673	0.742711
1-eicosapentaenoylglycerol (20:5)*	Monoacylglycerol	0.514573	0.183532
1-docosahexaenoylglycerol (22:6)	Monoacylglycerol	-0.659925	0.0806412
2-myristoylglycerol (14:0)	Monoacylglycerol	-0.823749	0.0302959
2-palmitoylglycerol (16:0)	Monoacylglycerol	-1.04963	0.00105166
2-oleoylglycerol (18:1)	Monoacylglycerol	-0.226509	0.590881
2-linoleoylglycerol (18:2)	Monoacylglycerol	-0.443607	0.200098
2-arachidonoylglycerol (20:4)	Monoacylglycerol	-0.0565835	0.935776
2-eicosapentaenoylglycerol (20:5)*	Monoacylglycerol	-0.0285692	0.936562
2-docosahexaenoylglycerol (22:6)*	Monoacylglycerol	-0.847997	0.12971
1-heptadecenoylglycerol (17:1)*	Monoacylglycerol	-0.0426443	0.760391
2-heptadecenoylglycerol (17:1)*	Monoacylglycerol	-0.163499	0.539255
1-meadoylglycerol (20:3n9)*	Monoacylglycerol	0.836501	0.00292808
1-dihomo-linoleoylglycerol (20:2)	Monoacylglycerol	0.268817	0.434068
diacylglycerol (12:0/18:1, 14:0/16:1, 16:0/14:1) [2]*	Diacylglycerol	-0.344828	0.183906
diacylglycerol (14:0/18:1, 16:0/16:1) [2]*	Diacylglycerol	0.434403	0.000234568
diacylglycerol (16:1/18:2 [2], 16:0/18:3 [1])*	Diacylglycerol	0.0588937	0.574542
palmitoyl-myristoyl-glycerol (16:0/14:0) [2]	Diacylglycerol	-0.250962	0.304969
palmitoyl-palmitoyl-glycerol (16:0/16:0) [2]*	Diacylglycerol	-0.495695	0.0700077
palmitoyl-oleoyl-glycerol (16:0/18:1) [2]*	Diacylglycerol	0.434403	0
palmitoyl-linoleoyl-glycerol (16:0/18:2) [2]*	Diacylglycerol	0.217591	0.391032
palmitoleoyl-oleoyl-glycerol (16:1/18:1) [2]*	Diacylglycerol	0.943416	0
palmitoyl-arachidonoyl-glycerol (16:0/20:4) [1]*	Diacylglycerol	0.494109	0.0133404
palmitoyl-arachidonoyl-glycerol (16:0/20:4) [2]*	Diacylglycerol	0.120294	0.0433858
palmitoyl-docosahexaenoyl-glycerol (16:0/22:6) [1]*	Diacylglycerol	-0.526069	0.0121389
palmitoyl-docosahexaenoyl-glycerol (16:0/22:6) [2]*	Diacylglycerol	-1.83996	0.00710224
stearoyl-linoleoyl-glycerol (18:0/18:2) [2]*	Diacylglycerol	0.643856	0.0157768
oleoyl-oleoyl-glycerol (18:1/18:1) [2]*	Diacylglycerol	0.666576	0
oleoyl-linoleoyl-glycerol (18:1/18:2) [2]	Diacylglycerol	0.395929	0
stearoyl-arachidonoyl-glycerol (18:0/20:4) [1]*	Diacylglycerol	1.05889	0
stearoyl-arachidonoyl-glycerol (18:0/20:4) [2]*	Diacylglycerol	0.785875	0
oleoyl-arachidonoyl-glycerol (18:1/20:4) [2]*	Diacylglycerol	0.200913	0.136136
3-ketosphinganine	Sphingolipid Synthesis	1.68966	0.00044358
sphinganine	Sphingolipid Synthesis	1.59946	0
sphingadienine	Sphingolipid Synthesis	0.454032	0.00236678
N-palmitoyl-sphinganine (d18:0/16:0)	Dihydroceramides	1.51457	0
N-stearoyl-sphinganine (d18:0/18:0)*	Dihydroceramides	1.94342	0
N-palmitoyl-sphingosine (d18:1/16:0)	Ceramides	0.971431	0
N-stearoyl-sphingosine (d18:1/18:0)*	Ceramides	0.761213	0
N-palmitoyl-sphingadienine (d18:2/16:0)*	Ceramides	1.08927	0
N-behenoyl-sphingadienine (d18:2/22:0)*	Ceramides	0.810966	0
N-nervonoyl-sphingadiene (d18:2/24:1)*	Ceramides	0.713119	0
ceramide (d18:1/14:0, d16:1/16:0)*	Ceramides	0.836501	0
ceramide (d18:1/17:0, d17:1/18:0)*	Ceramides	1.73697	0
ceramide (d18:1/20:0, d16:1/22:0, d20:1/18:0)*	Ceramides	0.666576	0.000234568
ceramide (d16:1/24:1, d18:1/22:1)*	Ceramides	0.888969	0
glycosyl-N-stearoyl-sphinganine (d18:0/18:0)*	Hexosylceramides (HCER)	1.152	0
glycosyl-N-palmitoyl-sphingosine (d18:1/16:0)	Hexosylceramides (HCER)	0.556393	0
glycosyl-N-stearoyl-sphingosine (d18:1/18:0)	Hexosylceramides (HCER)	0.321928	0.00307071
glycosyl-N-behenoyl-sphingadienine (d18:2/22:0)*	Hexosylceramides (HCER)	0.358454	0.0218229
glycosyl-N-tricosanoyl-sphingadienine (d18:2/23:0)*	Hexosylceramides (HCER)	0	1
glycosyl ceramide (d18:1/20:0, d16:1/22:0)*	Hexosylceramides (HCER)	0.234465	0.0426
glycosyl ceramide (d16:1/24:1, d18:1/22:1)*	Hexosylceramides (HCER)	0.556393	0.000234568
glycosyl ceramide (d18:1/23:1, d17:1/24:1)*	Hexosylceramides (HCER)	0.785875	0
glycosyl ceramide (d18:2/24:1, d18:1/24:2)*	Hexosylceramides (HCER)	0.217591	0.00255517
lactosyl-N-palmitoyl-sphingosine (d18:1/16:0)	Lactosylceramides (LCER)	0.643856	0
lactosyl-N-behenoyl-sphingosine (d18:1/22:0)*	Lactosylceramides (LCER)	0.473931	0.016646
myristoyl dihydrosphingomyelin (d18:0/14:0)*	Dihydrosphingomyelins	1.25154	0
palmitoyl dihydrosphingomyelin (d18:0/16:0)*	Dihydrosphingomyelins	1.21759	0
behenoyl dihydrosphingomyelin (d18:0/22:0)*	Dihydrosphingomyelins	0.943416	0
sphingomyelin (d18:0/18:0, d19:0/17:0)*	Dihydrosphingomyelins	1.02915	0
sphingomyelin (d18:0/20:0, d16:0/22:0)*	Dihydrosphingomyelins	0.810966	0
palmitoyl sphingomyelin (d18:1/16:0)	Sphingomyelins	0.888969	0
stearoyl sphingomyelin (d18:1/18:0)	Sphingomyelins	0.621488	0
behenoyl sphingomyelin (d18:1/22:0)*	Sphingomyelins	0.577767	0
tricosanoyl sphingomyelin (d18:1/23:0)*	Sphingomyelins	0.494109	0.0113292
lignoceroyl sphingomyelin (d18:1/24:0)	Sphingomyelins	0.514573	0.00065019
sphingomyelin (d18:2/23:1)*	Sphingomyelins	0.915936	0
sphingomyelin (d18:2/24:2)*	Sphingomyelins	0.599462	0.0372339
sphingomyelin (d17:1/14:0, d16:1/15:0)*	Sphingomyelins	0.943416	0
sphingomyelin (d18:1/14:0, d16:1/16:0)*	Sphingomyelins	0.736966	0
sphingomyelin (d18:2/14:0, d18:1/14:1)*	Sphingomyelins	0.713119	0
sphingomyelin (d17:1/16:0, d18:1/15:0, d16:1/17:0)*	Sphingomyelins	1.12029	0
sphingomyelin (d17:2/16:0, d18:2/15:0)*	Sphingomyelins	1.59946	0
sphingomyelin (d18:2/16:0, d18:1/16:1)*	Sphingomyelins	1	0
sphingomyelin (d18:1/17:0, d17:1/18:0, d19:1/16:0)	Sphingomyelins	1.73697	0
sphingomyelin (d18:1/18:1, d18:2/18:0)	Sphingomyelins	0.761213	0
sphingomyelin (d18:1/19:0, d19:1/18:0)*	Sphingomyelins	0	1
sphingomyelin (d18:1/20:0, d16:1/22:0)*	Sphingomyelins	0.473931	0.00044358
sphingomyelin (d18:1/20:1, d18:2/20:0)*	Sphingomyelins	0.621488	0.00161702
sphingomyelin (d18:1/21:0, d17:1/22:0, d16:1/23:0)*	Sphingomyelins	0.666576	0
sphingomyelin (d18:1/22:1, d18:2/22:0, d16:1/24:1)*	Sphingomyelins	0.68966	0
sphingomyelin (d18:1/22:2, d18:2/22:1, d16:1/24:2)*	Sphingomyelins	0.971431	0.000234568
sphingomyelin (d18:2/23:0, d18:1/23:1, d17:1/24:1)*	Sphingomyelins	0.599462	0
sphingomyelin (d18:1/24:1, d18:2/24:0)*	Sphingomyelins	0.736966	0
sphingomyelin (d18:2/24:1, d18:1/24:2)*	Sphingomyelins	0.621488	0
sphingomyelin (d18:1/25:0, d19:0/24:1, d20:1/23:0, d19:1/24:0)*	Sphingomyelins	-0.389567	0.539255
palmitoyl-sphingosine-phosphoethanolamine (d18:1/16:0)	Ceramide Pes	1.152	0
sphingosine	Sphingosines	1.32193	0
hexadecasphingosine (d16:1)*	Sphingosines	0.514573	0.343742
eicosanoylsphingosine (d20:1)*	Sphingosines	2.55639	0
3-hydroxy-3-methylglutarate	Mevalonate Metabolism	-0.432959	0
lanosterol	Sterol	2.18442	0
desmosterol	Sterol	-0.910733	0
cholesterol	Sterol	0.0291463	0.633064
7-dehydrocholesterol	Sterol	3.05889	0
4-cholesten-3-one	Sterol	1.88897	0
7-hydroxycholesterol (alpha or beta)	Sterol	3.47393	0
deoxycholate	Secondary Bile Acid Metabolism	0.713119	0.598276
2-deoxyinosine	Purine Metabolism, (Hypo)Xanthine/Inosine containing	-0.31034	0.088
urate	Purine Metabolism, (Hypo)Xanthine/Inosine containing	-1.26903	0
adenosine 5-diphosphate (ADP)	Purine Metabolism, Adenine containing	-2.06005	0
2-deoxyadenosine	Purine Metabolism, Adenine containing	0.0291463	0.880833
diadenosine triphosphate	Purine Metabolism, Adenine containing	-1.03562	0.0321973
N6-succinyladenosine	Purine Metabolism, Adenine containing	-0.948601	0.0173842
guanosine 5- monophosphate (5-GMP)	Purine Metabolism, Guanine containing	-0.678072	0
guanosine	Purine Metabolism, Guanine containing	0.0588937	0.537495
guanine	Purine Metabolism, Guanine containing	0.120294	0.273856
7-methylguanine	Purine Metabolism, Guanine containing	-0.765535	0.00236678
2-deoxyguanosine 5-monophosphate (dGMP)	Purine Metabolism, Guanine containing	-0.9855	0
uridine 5-triphosphate (UTP)	Pyrimidine Metabolism, Uracil containing	-1.18903	0.00274227
uridine 5-monophosphate (UMP)	Pyrimidine Metabolism, Uracil containing	-0.485427	0
uridine	Pyrimidine Metabolism, Uracil containing	-0.226509	0.0381016
uracil	Pyrimidine Metabolism, Uracil containing	0.0740006	0.551114
pseudouridine	Pyrimidine Metabolism, Uracil containing	-1.14405	0.00044358
5-methyluridine (ribothymidine)	Pyrimidine Metabolism, Uracil containing	-2.20477	0
2-deoxyuridine 5-monophosphate	Pyrimidine Metabolism, Uracil containing	-2.15704	0
2-deoxycytidine	Pyrimidine Metabolism, Cytidine containing	0.120294	0.340129
thymidine 5-monophosphate	Pyrimidine Metabolism, Thymine containing	-0.594549	0
thymidine 5-diphosphate	Pyrimidine Metabolism, Thymine containing	0	1
thymidine	Pyrimidine Metabolism, Thymine containing	0.0740006	0.609889
thymine	Pyrimidine Metabolism, Thymine containing	-0.238787	0.26998
methylphosphate	Purine and Pyrimidine Metabolism	-0.0840643	0.514053
nicotinate ribonucleoside	Nicotinate and Nicotinamide Metabolism	2.39593	0
nicotinic acid mononucleotide (NaMN)	Nicotinate and Nicotinamide Metabolism	2.73697	0
nicotinamide	Nicotinate and Nicotinamide Metabolism	-0.124328	0.119742
nicotinamide ribonucleotide (NMN)	Nicotinate and Nicotinamide Metabolism	2.05889	0
nicotinamide riboside	Nicotinate and Nicotinamide Metabolism	1.8365	0
nicotinamide adenine dinucleotide (NAD+)	Nicotinate and Nicotinamide Metabolism	-0.333424	0.00044358
nicotinamide adenine dinucleotide reduced (NADH)	Nicotinate and Nicotinamide Metabolism	-1.22651	0
nicotinate adenine dinucleotide (NAAD+)	Nicotinate and Nicotinamide Metabolism	-0.485427	0.0290496
1-methylnicotinamide	Nicotinate and Nicotinamide Metabolism	0.152003	0.107635
adenosine 5-diphosphoribose (ADP-ribose)	Nicotinate and Nicotinamide Metabolism	2.32193	0
riboflavin (Vitamin B2)	Riboflavin Metabolism	0.217591	0.0145934
flavin adenine dinucleotide (FAD)	Riboflavin Metabolism	0.321928	0.00219231
flavin mononucleotide (FMN)	Riboflavin Metabolism	0.643856	0.0169324
pantoate	Pantothenate and CoA Metabolism	-0.516015	0.1376
pantothenate	Pantothenate and CoA Metabolism	-0.659925	0
pantetheine	Pantothenate and CoA Metabolism	-0.584963	0.00044358
phosphopantetheine	Pantothenate and CoA Metabolism	1.18442	0.00044358
coenzyme A	Pantothenate and CoA Metabolism	-1.35614	0
threonate	Ascorbate and Aldarate Metabolism	0.200913	0.47705
gulonate*	Ascorbate and Aldarate Metabolism	-1.08406	0
alpha-tocopherol	Tocopherol Metabolism	-0.475085	0
biotin	Biotin Metabolism	-1.40054	0
folate	Folate Metabolism	1.08927	0
5-methyltetrahydrofolate (5MeTHF)	Folate Metabolism	-0.613532	0.0160682
pterin	Pterin Metabolism	-0.111031	0.431606
bilirubin (Z,Z)	Hemoglobin and Porphyrin Metabolism	-0.201634	0.264014
alpha-lipoate	Lipoate Metabolism	0.168123	0.124034
thiamin (Vitamin B1)	Thiamine Metabolism	-0.15056	0.0827513
thiamin monophosphate	Thiamine Metabolism	0.761213	0
pyridoxine (Vitamin B6)	Vitamin B6 Metabolism	-0.526069	0
pyridoxine phosphate	Vitamin B6 Metabolism	0.556393	0.0209054
pyridoxamine	Vitamin B6 Metabolism	0.473931	0
pyridoxamine phosphate	Vitamin B6 Metabolism	0.200913	0.158514
pyridoxal phosphate	Vitamin B6 Metabolism	-0.731183	0.038152
pyridoxal	Vitamin B6 Metabolism	0.0439433	0.539255
pyridoxate	Vitamin B6 Metabolism	0	1
hippurate	Benzoate Metabolism	0.120294	0.86227
benzoate	Benzoate Metabolism	1.78588	0.0449136
p-cresol sulfate	Benzoate Metabolism	-1.62293	0
maltol sulfate	Food Component/Plant	-1.24489	0
3-formylindole	Food Component/Plant	0.0291463	0.972984
gluconate	Food Component/Plant	-0.903038	0
beta-guanidinopropanoate	Food Component/Plant	-1.26903	0
erythritol	Food Component/Plant	-0.659925	0.00557003
homostachydrine*	Food Component/Plant	-0.163499	0.291376
mannonate*	Food Component/Plant	-0.933573	0
stachydrine	Food Component/Plant	0.184425	0.967772
tartarate	Food Component/Plant	-0.454176	0.312621
methyl glucopyranoside (alpha + beta)	Food Component/Plant	0.785875	0.00065019
penicillin G	Drug - Antibiotic	-0.344828	0.00125275
CMS121	Drug - Other	-1.84398	0.463956
sulfate*	Chemical	0.37707	0.0378981
HEPES	Chemical	0.0740006	0.304969
phenol red	Chemical	0.761213	0
succinimide	Chemical	-0.214125	0.224174
thioproline	Chemical	-0.505891	0.000234568
p-toluic acid	Chemical	0.915936	0.0101531
2,2'-Methylenebis(6-tert-butyl-p-cresol)	Chemical	0.785875	0.231809
